# Supplementary material for: 2,4-Dichloro­benzaldehyde 4-methyl­thio­semicarbazone
Source: Acta Crystallogr Sect E Struct Rep Online. 2010 Dec 4;67(Pt 1):o20. doi: 10.1107/S1600536810049743 (PMC3050402; doi:10.1107/S1600536810049743)
Supplement: Supplementary file 2 [file e-67-00o20-Isup2.hkl]

# 
# h,k,l, Fc-squared, Fo-squared, sigma(Fo-squared) and status flag 
# 
data_I
_shelx_title ' test_0m in C2/c' 
_shelx_refln_list_code          4 
_shelx_F_calc_maximum      415.84 
_exptl_crystal_F_000      1072.00 
_reflns_d_resolution_high  0.7829 
 
loop_ 
 _symmetry_equiv_pos_as_xyz 
 'x, y, z' 
 '-x, y, -z+1/2' 
 'x+1/2, y+1/2, z' 
 '-x+1/2, y+1/2, -z+1/2' 
 '-x, -y, -z' 
 'x, -y, z-1/2' 
 '-x+1/2, -y+1/2, -z' 
 'x+1/2, -y+1/2, z-1/2' 
 
_cell_length_a    13.4443 
_cell_length_b     9.3299 
_cell_length_c    18.4988 
_cell_angle_alpha  90.000 
_cell_angle_beta   92.160 
_cell_angle_gamma  90.000 
 
_shelx_F_squared_multiplier     1.000 
 
loop_ 
 _refln_index_h 
 _refln_index_k 
 _refln_index_l 
 _refln_F_squared_calc 
 _refln_F_squared_meas 
 _refln_F_squared_sigma 
 _refln_observed_status 
   2   0   0       55.85      104.10      5.23 o 
   4   0   0    73417.27    62491.16   1173.56 o 
   6   0   0        7.99       14.99      4.19 o 
   8   0   0      204.16      189.24     14.02 o 
  10   0   0     4567.28     4569.26    148.49 o 
  12   0   0        6.48       19.07     23.16 o 
  14   0   0      119.27      134.87     42.23 o 
  16   0   0      705.01      761.54     85.83 o 
   1   1   0     1041.73     1128.68     17.78 o 
   3   1   0     2764.47     2772.01     28.26 o 
   5   1   0    15908.88    16146.90    131.37 o 
   7   1   0      126.54      117.75      7.27 o 
   9   1   0     1347.87     1402.43     50.95 o 
  11   1   0      444.37      403.37     58.58 o 
  13   1   0       61.00       83.78     24.08 o 
  15   1   0      240.11      271.08     39.01 o 
  17   1   0       40.79       16.82     35.42 o 
   0   2   0     2201.01     2283.05     41.39 o 
   2   2   0    15357.22    15367.28    161.23 o 
   4   2   0     6690.55     6775.94     62.46 o 
   6   2   0     8602.34     9252.01     92.76 o 
   8   2   0     3578.71     3638.44     51.85 o 
  10   2   0        6.39        6.21     12.01 o 
  12   2   0      776.34      859.55     48.64 o 
  14   2   0      167.24      196.49     33.14 o 
  16   2   0       94.94       72.92     45.64 o 
   1   3   0      854.23      905.84     22.54 o 
   3   3   0     3560.80     3363.77     45.69 o 
   5   3   0     2957.56     3076.42     37.30 o 
   7   3   0     7441.61     7394.90     92.42 o 
   9   3   0       26.78       15.54      8.58 o 
  11   3   0        0.40       -4.23     13.94 o 
  13   3   0      101.41      115.41     26.01 o 
  15   3   0     1300.66     1293.51    127.38 o 
   0   4   0    21993.96    20309.59    309.25 o 
   2   4   0     1372.29     1408.80     36.96 o 
   4   4   0      615.40      445.72     16.97 o 
   6   4   0      540.22      451.58     18.05 o 
   8   4   0       81.19      106.83     14.44 o 
  10   4   0     2207.60     2072.13     70.97 o 
  12   4   0       34.26       43.59     20.23 o 
  14   4   0        4.25       16.06     20.69 o 
  16   4   0       95.42      123.20     31.21 o 
   1   5   0     1853.15     1869.07     36.95 o 
   3   5   0       68.59       89.95     15.42 o 
   5   5   0       13.56       12.12      6.50 o 
   7   5   0      719.65      813.22     26.76 o 
   9   5   0     4113.03     3911.97    104.21 o 
  11   5   0        0.02        4.77     16.38 o 
  13   5   0     1213.13     1068.07     81.74 o 
  15   5   0      155.68      152.38     35.29 o 
   0   6   0      198.30      217.45     21.66 o 
   2   6   0      423.53      435.74     19.80 o 
   4   6   0      718.38      703.51     28.96 o 
   6   6   0      854.88      828.05     29.17 o 
   8   6   0     1909.74     1868.88     54.64 o 
  10   6   0      126.42      164.70     21.84 o 
  12   6   0      106.62      151.73     30.78 o 
  14   6   0      252.45      255.60     56.54 o 
   1   7   0     1465.54     1450.96     38.03 o 
   3   7   0     6480.40     6283.96     90.47 o 
   5   7   0      378.76      294.66     23.89 o 
   7   7   0     1569.36     1640.05     44.28 o 
   9   7   0       26.63       27.85     15.42 o 
  11   7   0       13.60        5.26     17.26 o 
  13   7   0        8.18       15.70     19.96 o 
   0   8   0      556.48      581.95     38.94 o 
   2   8   0     1944.69     2034.04     49.35 o 
   4   8   0      527.15      514.55     47.59 o 
   6   8   0     1402.40     1447.58     43.55 o 
   8   8   0       17.26      -10.20     13.09 o 
  10   8   0       26.46       27.23     16.69 o 
  12   8   0       44.72       45.60     24.44 o 
   1   9   0     6345.87     6336.68    117.47 o 
   3   9   0     1926.28     1890.22     51.36 o 
   5   9   0      490.29      430.20     36.49 o 
   7   9   0      155.84      148.07     24.28 o 
   9   9   0      347.32      375.66     42.39 o 
  11   9   0      140.83      119.26     30.33 o 
   0  10   0      183.32      166.43     30.42 o 
   2  10   0      195.91      163.01     21.36 o 
   4  10   0        6.05        6.02     13.26 o 
   6  10   0       64.99       64.62     17.34 o 
   8  10   0       97.38      140.15     26.19 o 
   1  11   0      348.39      357.52     34.80 o 
   3  11   0        3.12        6.36     14.85 o 
   5  11   0      195.02      204.55     41.69 o 
 -17   1   1       95.93       68.80     26.77 o 
 -15   1   1      146.04      199.72     34.52 o 
 -13   1   1      959.04      818.41     49.60 o 
 -11   1   1     1701.26     1791.85     64.98 o 
  -9   1   1      641.34      626.23     24.84 o 
  -7   1   1      352.09      376.96     12.29 o 
  -5   1   1      676.73      691.32     11.58 o 
  -3   1   1     1505.39     1530.67     19.38 o 
  -1   1   1     2395.53     2420.83     26.87 o 
   1   1   1        1.37       46.35      4.33 o 
   3   1   1     5624.21     6021.45     60.80 o 
   5   1   1      162.09      218.72     15.93 o 
   7   1   1      770.66      790.51     21.63 o 
   9   1   1      318.02      282.08     17.56 o 
  11   1   1     1433.11     1444.79     59.19 o 
  13   1   1       20.76       10.83     32.70 o 
  15   1   1        3.16      -16.20     24.52 o 
  17   1   1        9.83       -7.43     24.52 o 
 -16   2   1       37.80       24.29     21.91 o 
 -14   2   1      740.76      876.25     68.80 o 
 -12   2   1      482.48      431.36    127.38 o 
 -10   2   1     3467.39     3572.79     67.06 o 
  -8   2   1       56.26       47.65     10.04 o 
  -6   2   1    24788.13    25546.93    204.27 o 
  -4   2   1       18.05       11.01      3.06 o 
  -2   2   1        7.53        9.91      3.01 o 
   0   2   1     1234.77     1127.55     18.50 o 
   2   2   1     2026.70     1970.28     28.07 o 
   4   2   1    35698.47    34424.36    299.82 o 
   6   2   1     4125.52     4245.97     46.31 o 
   8   2   1     1377.31     1277.82     27.81 o 
  10   2   1      731.33      718.07     39.76 o 
  12   2   1      619.12      683.69     45.39 o 
  14   2   1      448.36      463.99     69.48 o 
  16   2   1       99.19       87.45     29.82 o 
 -15   3   1     1003.77     1027.20     84.46 o 
 -13   3   1       34.74       39.88     19.19 o 
 -11   3   1      483.07      503.10     91.96 o 
  -9   3   1      533.02      442.54     44.68 o 
  -7   3   1      115.54       81.06     13.83 o 
  -5   3   1      198.40      137.25      7.96 o 
  -3   3   1       45.97       32.01      6.10 o 
  -1   3   1      202.66      195.12     15.93 o 
   1   3   1      371.83      412.75     12.89 o 
   3   3   1      935.46      948.97     21.37 o 
   5   3   1       80.01      114.40     19.26 o 
   7   3   1        2.98        5.07      5.32 o 
   9   3   1       51.18       44.17     10.79 o 
  11   3   1      260.39      234.42     29.82 o 
  13   3   1      746.20      610.04    164.84 o 
  15   3   1       75.93       81.35     28.11 o 
 -16   4   1       89.37       64.34     23.59 o 
 -14   4   1      110.44      178.45     56.54 o 
 -12   4   1      455.85      519.63     95.36 o 
 -10   4   1       81.02       94.18     20.93 o 
  -8   4   1     3870.34     3842.02     81.18 o 
  -6   4   1       23.88       27.59      5.63 o 
  -4   4   1    11568.97    11605.74    122.82 o 
  -2   4   1     6854.08     6837.41     91.96 o 
   0   4   1      932.39      892.46     21.72 o 
   2   4   1     3033.73     3095.03     53.16 o 
   4   4   1      839.37     1044.29     61.37 o 
   6   4   1      282.70      293.81     19.33 o 
   8   4   1     1834.89     1780.27     37.98 o 
  10   4   1      577.14      517.40     34.29 o 
  12   4   1     1473.93     1475.03     65.17 o 
  14   4   1      352.41      286.27     39.18 o 
  16   4   1      322.27      400.01     63.35 o 
 -15   5   1      401.56      361.10     61.30 o 
 -13   5   1      135.92      147.06     30.24 o 
 -11   5   1      900.96      655.78     88.55 o 
  -9   5   1      261.90      308.76     24.80 o 
  -7   5   1     2086.34     2160.23     44.25 o 
  -5   5   1      387.43      402.92     19.07 o 
  -3   5   1     9094.70     8798.96    118.19 o 
  -1   5   1      276.97      286.19     15.19 o 
   1   5   1     5837.05     5652.48     73.28 o 
   3   5   1       32.76       52.26     10.47 o 
   5   5   1      543.10      538.48     22.70 o 
   7   5   1     1764.51     1877.74     52.13 o 
   9   5   1      277.64      211.62     35.75 o 
  11   5   1     1363.70     1399.28     61.99 o 
  13   5   1      149.21      193.96     34.06 o 
  15   5   1      282.12      252.26     47.00 o 
 -14   6   1       48.40       40.37     23.47 o 
 -12   6   1        0.90        3.74     18.33 o 
 -10   6   1       21.68       22.48     16.38 o 
  -8   6   1        3.85        5.96     11.02 o 
  -6   6   1      810.63      825.08     28.99 o 
  -4   6   1     1925.35     1920.03     48.17 o 
  -2   6   1     1589.68     1660.70     37.72 o 
   0   6   1      101.11      114.87     11.85 o 
   2   6   1     1992.55     1949.39     47.98 o 
   4   6   1      393.24      357.28     58.68 o 
   6   6   1      855.76      879.00     29.71 o 
   8   6   1      120.30       92.33     17.27 o 
  10   6   1       58.70       59.22     16.87 o 
  12   6   1       52.65       48.36     24.08 o 
  14   6   1       61.35       94.34     32.70 o 
 -13   7   1       21.59       49.88     23.47 o 
 -11   7   1      665.61      598.83     48.47 o 
  -9   7   1      402.85      424.47     40.64 o 
  -7   7   1      249.29      246.90     21.14 o 
  -5   7   1     1897.64     1823.62     51.33 o 
  -3   7   1       90.13      105.22     19.47 o 
  -1   7   1       69.94       93.53     13.05 o 
   1   7   1      311.23      318.19     26.94 o 
   3   7   1      790.94      818.93     29.10 o 
   5   7   1     2676.66     2617.04     63.12 o 
   7   7   1        3.61        4.94     10.11 o 
   9   7   1      458.24      498.78     34.38 o 
  11   7   1      120.75      108.91     52.45 o 
  13   7   1       26.64       63.05     27.14 o 
 -12   8   1        4.90       -4.02     26.57 o 
 -10   8   1        0.02       -8.17     13.09 o 
  -8   8   1      226.75      242.23     51.31 o 
  -6   8   1       13.21       10.47     12.05 o 
  -4   8   1       84.78       57.68     19.66 o 
  -2   8   1      106.07       87.75     14.94 o 
   0   8   1      511.79      520.80     27.00 o 
   2   8   1       59.74      110.25     25.14 o 
   4   8   1     1303.08     1340.33     46.07 o 
   6   8   1       17.67        8.28     11.04 o 
   8   8   1      295.73      290.64     32.22 o 
  10   8   1       22.62       22.76     17.43 o 
  12   8   1       39.98       47.16     33.38 o 
 -11   9   1      262.69      278.68     82.42 o 
  -9   9   1      306.19      351.07     81.06 o 
  -7   9   1      193.93      211.58     26.45 o 
  -5   9   1        0.09       -4.87     11.33 o 
  -3   9   1      304.15      306.33     24.83 o 
  -1   9   1      248.47      294.21     25.35 o 
   1   9   1      163.00      173.02     19.87 o 
   3   9   1      118.14      119.61     17.82 o 
   5   9   1       67.94       86.60     16.74 o 
   7   9   1      108.85      124.12     19.87 o 
   9   9   1      282.14      391.48     43.82 o 
  11   9   1       12.02       27.80     23.59 o 
  -8  10   1      101.07      141.96     26.72 o 
  -6  10   1        7.91       23.22     15.18 o 
  -4  10   1      160.71      130.62     20.34 o 
  -2  10   1      123.14      100.17     18.54 o 
   0  10   1       18.73       26.24     13.65 o 
   2  10   1       47.42       30.35     14.66 o 
   4  10   1        4.11       -2.47     12.67 o 
   6  10   1      152.54      192.40     23.81 o 
   8  10   1       10.60       16.34     17.22 o 
  -5  11   1      109.97       85.85     23.20 o 
  -3  11   1       90.00      121.37     21.58 o 
  -1  11   1       21.81        1.07     14.91 o 
   1  11   1       32.33       38.36     17.47 o 
   3  11   1      117.28       95.25     21.05 o 
   5  11   1      369.07      377.58     36.64 o 
 -16   0   2        5.17       20.43     27.25 o 
 -14   0   2        0.41       -2.72     20.43 o 
 -12   0   2        0.99        4.09     20.43 o 
 -10   0   2     5908.23     6370.62    119.26 o 
  -8   0   2     3335.01     3545.87     74.47 o 
  -6   0   2    18448.56    17671.50    234.32 o 
  -4   0   2      287.76      261.64     19.07 o 
  -2   0   2    54915.78    42960.56   1886.15 o 
   0   0   2     3013.89     3097.94     61.30 o 
   2   0   2    18289.60    17202.29    211.45 o 
   4   0   2    21845.75    20925.79    262.44 o 
   6   0   2      614.47      559.77     21.60 o 
   8   0   2    40552.02    40265.83    503.86 o 
  10   0   2     2639.44     2745.10    110.35 o 
  12   0   2      854.19      871.89     68.12 o 
  14   0   2      606.02      716.59     76.29 o 
  16   0   2       18.44       31.33     38.15 o 
 -17   1   2        0.23        5.74     24.52 o 
 -15   1   2       20.18       30.10     23.16 o 
 -13   1   2      689.32      737.00     58.58 o 
 -11   1   2      641.35      707.57     30.46 o 
  -9   1   2      934.17      906.15     26.01 o 
  -7   1   2     3600.71     3517.71     42.55 o 
  -5   1   2      177.52      190.42     12.50 o 
  -3   1   2      990.20     1131.38     16.43 o 
  -1   1   2    30011.18    27008.49    578.96 o 
   1   1   2     1774.40     1938.04     26.67 o 
   3   1   2    49221.18    45558.90    385.36 o 
   5   1   2      332.68      343.68     11.67 o 
   7   1   2     1779.44     2031.90     33.98 o 
   9   1   2      313.79      258.23     13.62 o 
  11   1   2       36.87       13.71     14.72 o 
  13   1   2      243.05      252.33     33.67 o 
  15   1   2       95.08       85.97     26.84 o 
 -14   2   2      679.91      695.23    162.12 o 
 -12   2   2     1146.80     1034.50     63.35 o 
 -10   2   2      392.58      379.01     22.30 o 
  -8   2   2      128.51      126.90      9.79 o 
  -6   2   2        3.70        3.14      4.91 o 
  -4   2   2     7910.80     8076.78     66.78 o 
  -2   2   2     1038.09     1213.36     18.42 o 
   0   2   2    26348.44    25208.82    194.39 o 
   2   2   2    52698.43    48999.48    620.98 o 
   4   2   2     1581.76     1740.96     28.36 o 
   6   2   2     6361.04     6700.93     76.64 o 
   8   2   2       70.25       90.29      9.43 o 
  10   2   2       16.25       18.62     14.35 o 
  12   2   2      114.59      128.89     44.96 o 
  14   2   2       57.07       79.25     25.51 o 
  16   2   2       12.50        4.53     21.91 o 
 -15   3   2      410.27      256.12     49.04 o 
 -13   3   2     1629.98     1619.38     70.01 o 
 -11   3   2      761.18      716.38     80.38 o 
  -9   3   2     3180.51     3165.89     82.99 o 
  -7   3   2     1526.26     1430.45     29.88 o 
  -5   3   2     1006.61     1093.45     20.53 o 
  -3   3   2    19046.82    19010.76    214.14 o 
  -1   3   2      614.30      557.26     14.96 o 
   1   3   2    24594.36    23020.18    207.37 o 
   3   3   2     2468.04     2552.89     38.71 o 
   5   3   2     1163.60     1153.48     25.55 o 
   7   3   2      520.31      516.77     18.61 o 
   9   3   2       16.57        8.49      9.71 o 
  11   3   2      590.69      588.47     60.62 o 
  13   3   2      212.57      153.38     29.09 o 
  15   3   2     1056.48     1059.89     87.19 o 
 -16   4   2        1.74        5.90     23.84 o 
 -14   4   2      252.06      257.41     36.26 o 
 -12   4   2      129.64      115.32     25.53 o 
 -10   4   2       43.93       69.39     30.65 o 
  -8   4   2      217.39      206.42     18.31 o 
  -6   4   2       53.53       20.93      7.68 o 
  -4   4   2       81.15      105.56     12.39 o 
  -2   4   2     5197.41     5028.05     73.60 o 
   0   4   2     4703.59     4961.45     62.59 o 
   2   4   2      254.76      225.25     29.75 o 
   4   4   2       76.04       83.91      9.54 o 
   6   4   2     1364.12     1348.08     31.18 o 
   8   4   2     2623.53     2798.49     49.86 o 
  10   4   2      326.88      301.75     23.98 o 
  12   4   2      182.34      200.76     31.30 o 
  14   4   2       11.70       23.00     21.13 o 
  16   4   2       32.83       22.67     23.85 o 
 -15   5   2      345.24      338.00     44.19 o 
 -13   5   2      640.65      576.10     48.05 o 
 -11   5   2       61.68       51.77     19.07 o 
  -9   5   2        1.18        6.58      9.81 o 
  -7   5   2      397.49      401.09     20.19 o 
  -5   5   2     2785.02     2714.30     48.76 o 
  -3   5   2      128.82      135.85     31.38 o 
  -1   5   2      151.77      103.70     14.16 o 
   1   5   2     2053.76     1962.92     37.67 o 
   3   5   2      686.79      734.57     30.25 o 
   5   5   2      630.73      597.93     22.38 o 
   7   5   2     1252.54     1247.84     33.56 o 
   9   5   2      392.78      375.05     46.98 o 
  11   5   2        1.56       -7.18     15.70 o 
  13   5   2       31.38       17.05     19.31 o 
  15   5   2       22.57       28.64     24.55 o 
 -14   6   2      536.86      599.03     53.41 o 
 -12   6   2      321.70      228.96     63.35 o 
 -10   6   2      131.13      110.86     30.65 o 
  -8   6   2      466.24      414.84     42.86 o 
  -6   6   2        3.64       10.55      8.41 o 
  -4   6   2     4631.90     4578.48     80.96 o 
  -2   6   2     1476.90     1457.41     35.22 o 
   0   6   2     7923.69     7644.01    108.35 o 
   2   6   2     5102.93     5048.98    101.27 o 
   4   6   2      362.91      366.85     25.60 o 
   6   6   2      409.24      416.02     22.67 o 
   8   6   2        0.24      -10.33      8.18 o 
  10   6   2        0.55       -5.25     12.62 o 
  12   6   2      747.26      588.31     48.05 o 
  14   6   2       47.06       31.46     25.41 o 
 -13   7   2       77.60      153.42     32.58 o 
 -11   7   2      174.37      145.47     29.09 o 
  -9   7   2      413.83      398.27     43.78 o 
  -7   7   2      696.91      688.67     39.01 o 
  -5   7   2      362.61      306.73     23.54 o 
  -3   7   2     1038.08      983.12     37.16 o 
  -1   7   2        0.49       -3.09      7.03 o 
   1   7   2     5343.96     5230.77     84.72 o 
   3   7   2      458.40      492.50     34.61 o 
   5   7   2     3775.22     3738.83     67.33 o 
   7   7   2        0.05      -12.95      8.63 o 
   9   7   2     1124.54     1172.26     57.58 o 
  11   7   2       43.51       46.54     23.59 o 
  13   7   2      541.15      518.76    129.42 o 
 -12   8   2      535.60      466.23     47.79 o 
 -10   8   2       23.32       30.33     16.95 o 
  -8   8   2      395.87      510.41     55.98 o 
  -6   8   2     1280.94     1219.45     39.51 o 
  -4   8   2      261.63      304.25     22.40 o 
  -2   8   2      135.39      129.25     16.64 o 
   0   8   2        3.72       13.06     10.07 o 
   2   8   2     2270.98     2263.23     52.13 o 
   4   8   2     2182.24     2194.49     52.35 o 
   6   8   2     1177.60     1102.56     38.07 o 
   8   8   2      359.68      348.55     30.81 o 
  10   8   2      257.90      331.61     32.98 o 
  12   8   2        1.20       27.74     25.88 o 
 -11   9   2       56.17       62.93     29.29 o 
  -9   9   2      106.56      105.06     28.41 o 
  -7   9   2      719.43      644.50     55.20 o 
  -5   9   2      674.43      709.28     33.15 o 
  -3   9   2      616.95      590.46     50.54 o 
  -1   9   2      758.85      772.43     33.38 o 
   1   9   2       13.43        0.11     12.02 o 
   3   9   2      509.01      511.09     32.44 o 
   5   9   2      438.39      489.36     41.57 o 
   7   9   2      844.55      881.42     37.55 o 
   9   9   2     1115.16     1111.75     87.19 o 
  11   9   2        0.02       -1.51     17.03 o 
  -8  10   2       20.10       23.20     19.36 o 
  -6  10   2        0.06        0.50     15.69 o 
  -4  10   2       50.83       37.51     17.30 o 
  -2  10   2       71.86       99.74     24.47 o 
   0  10   2      800.21      770.58     53.88 o 
   2  10   2        2.14       15.48     13.50 o 
   4  10   2      100.63       97.72     19.37 o 
   6  10   2        3.43       14.92     14.21 o 
   8  10   2       40.04       40.83     18.98 o 
  -5  11   2      163.34      196.39     25.39 o 
  -3  11   2      163.67      109.06     21.17 o 
  -1  11   2       72.13       71.91     19.05 o 
   1  11   2      407.73      356.85     30.09 o 
   3  11   2      107.85       83.11     20.05 o 
   5  11   2       15.13       34.80     18.56 o 
 -17   1   3      402.45      387.57    104.22 o 
 -15   1   3       42.75       46.93     22.50 o 
 -13   1   3     1303.46     1219.20    103.54 o 
 -11   1   3      234.11      225.83     18.88 o 
  -9   1   3      630.54      707.43     23.06 o 
  -7   1   3    11216.99    11297.51    119.92 o 
  -5   1   3     2979.35     3104.91     40.20 o 
  -3   1   3    30691.75    29056.84    223.58 o 
  -1   1   3      279.61      283.16      6.53 o 
   1   1   3      576.17      519.27     17.50 o 
   3   1   3      952.69     1065.01     19.02 o 
   5   1   3     1261.62     1153.71     22.67 o 
   7   1   3       16.96       47.98      7.36 o 
   9   1   3        7.76        6.34      6.06 o 
  11   1   3        1.50        8.66     14.91 o 
  13   1   3      728.68      722.11     49.02 o 
  15   1   3       20.23       17.46     21.80 o 
 -16   2   3       12.30       40.17     44.96 o 
 -14   2   3      473.87      471.56    110.35 o 
 -12   2   3      400.12      401.53     70.84 o 
 -10   2   3       98.84       91.83     11.94 o 
  -8   2   3      466.53      533.39     16.38 o 
  -6   2   3     4524.38     4366.77     50.35 o 
  -4   2   3      615.57      594.51     13.21 o 
  -2   2   3    46952.30    42676.78    709.73 o 
   0   2   3    13259.60    12819.25    104.55 o 
   2   2   3   172920.66   128416.38   3852.36 o 
   4   2   3       11.78       14.35      4.33 o 
   6   2   3     4266.13     4114.37     54.86 o 
   8   2   3     2188.58     2129.68     39.00 o 
  10   2   3      642.51      635.75     28.18 o 
  12   2   3     3188.74     3110.48     93.74 o 
  14   2   3       56.02       80.38     26.01 o 
  16   2   3       89.07      121.49     32.58 o 
 -15   3   3      236.50      216.06     34.64 o 
 -13   3   3      132.52      132.87     26.51 o 
 -11   3   3     2238.67     2081.45    123.97 o 
  -9   3   3      963.59      926.02     31.16 o 
  -7   3   3     8952.32     9211.49     91.74 o 
  -5   3   3       16.77       17.95      5.19 o 
  -3   3   3    10378.10    10577.48    113.24 o 
  -1   3   3       48.10       47.52      4.71 o 
   1   3   3      227.06      250.41     10.62 o 
   3   3   3      778.08      824.29     20.38 o 
   5   3   3      690.51      803.09     21.48 o 
   7   3   3      787.52      831.54     23.84 o 
   9   3   3      426.74      494.63     51.13 o 
  11   3   3      816.44      723.35     43.06 o 
  13   3   3       30.87       45.08     20.93 o 
  15   3   3        6.87       34.74     23.12 o 
 -16   4   3      256.45      203.22     34.04 o 
 -14   4   3      640.80      674.03     52.44 o 
 -12   4   3      387.01      373.19     56.54 o 
 -10   4   3     2066.55     2065.45     70.56 o 
  -8   4   3      247.39      273.37     20.44 o 
  -6   4   3     1143.48     1129.35     23.51 o 
  -4   4   3     5771.45     6205.59     76.60 o 
  -2   4   3        0.32        8.64      6.63 o 
   0   4   3      468.70      401.77     14.91 o 
   2   4   3     1759.56     1744.35     40.70 o 
   4   4   3     5325.25     5249.02     69.19 o 
   6   4   3     9583.79     9714.50    134.11 o 
   8   4   3       24.41       27.43      8.53 o 
  10   4   3     1108.16     1055.96     39.64 o 
  12   4   3        8.00        0.00     16.67 o 
  14   4   3       15.66        4.15     19.73 o 
 -15   5   3       80.82       71.69     27.15 o 
 -13   5   3        3.43        0.68     17.03 o 
 -11   5   3      470.85      422.61     37.96 o 
  -9   5   3      734.64      786.81     35.50 o 
  -7   5   3       86.20      123.96     17.02 o 
  -5   5   3     3289.54     3070.82     52.52 o 
  -3   5   3     2053.22     2295.47     48.95 o 
  -1   5   3     3566.29     3638.64     54.89 o 
   1   5   3      656.24      569.62     19.59 o 
   3   5   3     2801.14     2830.14     56.18 o 
   5   5   3     6095.23     5993.03    108.54 o 
   7   5   3     2001.37     1892.53     41.89 o 
   9   5   3     1667.13     1692.00     50.48 o 
  11   5   3        0.03      -19.62     13.08 o 
  13   5   3        4.96       12.78     32.01 o 
  15   5   3       29.30       62.87     26.37 o 
 -14   6   3        0.24      -10.12     16.67 o 
 -12   6   3      117.66      105.22     26.51 o 
 -10   6   3      550.03      600.83     44.60 o 
  -8   6   3     2310.48     2062.46     57.01 o 
  -6   6   3      242.87      256.44     21.24 o 
  -4   6   3     2694.07     2752.26     59.43 o 
  -2   6   3     2580.49     2755.55     50.51 o 
   0   6   3      754.02      733.18     24.48 o 
   2   6   3      493.92      367.66     47.78 o 
   4   6   3     2491.66     2555.65    124.61 o 
   6   6   3      578.40      610.09     25.92 o 
   8   6   3       51.40       57.76     12.70 o 
  10   6   3       26.38       24.14     14.78 o 
  12   6   3        7.86        5.75     19.59 o 
  14   6   3       54.15       51.09     26.01 o 
 -13   7   3       33.22       42.84     22.26 o 
 -11   7   3      340.05      322.79     54.49 o 
  -9   7   3       71.37       99.01     19.57 o 
  -7   7   3       72.10       46.92     15.21 o 
  -5   7   3      180.87      154.57     18.48 o 
  -3   7   3      262.96      197.80     17.13 o 
  -1   7   3     5300.29     5251.06     79.51 o 
   1   7   3      674.89      630.84     26.18 o 
   3   7   3     5049.51     4918.00     77.96 o 
   5   7   3      302.73      278.75     20.67 o 
   7   7   3       34.88       28.35     13.82 o 
   9   7   3      354.60      377.13     30.76 o 
  11   7   3      806.08      819.82     51.45 o 
  13   7   3      238.87      255.88     59.26 o 
 -12   8   3      185.99      195.83     44.96 o 
 -10   8   3      482.65      428.31     42.35 o 
  -8   8   3       21.78       12.02     14.78 o 
  -6   8   3      230.32      204.50     20.05 o 
  -4   8   3      113.91      135.25     16.93 o 
  -2   8   3        2.99        1.29      9.35 o 
   0   8   3       33.85       18.47     10.97 o 
   2   8   3      344.29      372.86     64.37 o 
   4   8   3      301.03      258.94     21.43 o 
   6   8   3       91.60       86.49     17.89 o 
   8   8   3       60.22       51.47     33.38 o 
  10   8   3       65.35       51.47     19.12 o 
  12   8   3       12.54       46.56     26.77 o 
 -11   9   3        2.42       26.52     26.57 o 
  -9   9   3      174.36      138.68     30.24 o 
  -7   9   3      182.30      195.56     25.80 o 
  -5   9   3      203.34      192.85     20.92 o 
  -3   9   3      615.05      543.36     30.33 o 
  -1   9   3     1436.35     1478.55     44.67 o 
   1   9   3      589.11      573.16     30.17 o 
   3   9   3      209.53      217.47     21.72 o 
   5   9   3      329.67      336.64     25.54 o 
   7   9   3        3.96       13.51     13.60 o 
   9   9   3       18.31       16.61     20.16 o 
  -8  10   3      339.39      340.50     33.48 o 
  -6  10   3      219.43      220.33     27.91 o 
  -4  10   3      941.92     1033.88     46.91 o 
  -2  10   3      444.42      547.67     64.10 o 
   0  10   3      161.05      142.99     20.67 o 
   2  10   3       39.00       65.10     17.03 o 
   4  10   3      157.36      185.36     22.89 o 
   6  10   3       20.33       23.16     14.99 o 
   8  10   3        2.30        0.03     17.03 o 
  -5  11   3      168.41      219.78     26.02 o 
  -3  11   3      237.17      164.12     23.51 o 
  -1  11   3      704.39      618.80     37.34 o 
   1  11   3     1081.75      999.39    103.43 o 
   3  11   3      548.57      531.05     55.84 o 
   5  11   3      370.35      348.23     43.06 o 
 -16   0   4      549.56      517.69     72.20 o 
 -14   0   4      367.40      372.43     49.04 o 
 -12   0   4     8393.16     8215.21    234.32 o 
 -10   0   4     1295.05     1354.82     49.04 o 
  -8   0   4     3208.77     3105.82     70.01 o 
  -6   0   4     1102.02     1147.99     47.68 o 
  -4   0   4     3333.09     3309.67     59.24 o 
  -2   0   4    16818.84    15737.22    181.85 o 
   0   0   4     4675.20     4765.43     98.09 o 
   2   0   4     5189.25     5579.72     79.80 o 
   4   0   4    22661.98    22261.17    316.06 o 
   6   0   4     9497.81     9729.65    144.34 o 
   8   0   4     4857.22     5036.49     94.27 o 
  10   0   4        0.31       -2.79      9.49 o 
  12   0   4       70.10       40.87     29.97 o 
  14   0   4      808.07      734.30     77.65 o 
  16   0   4      226.73      242.49     58.58 o 
 -15   1   4       49.51       31.94     21.66 o 
 -13   1   4     3257.33     3124.91     74.99 o 
 -11   1   4      182.70      209.56     20.06 o 
  -9   1   4     2054.25     2187.85     42.69 o 
  -7   1   4       28.92       16.87      4.59 o 
  -5   1   4      263.19      273.86      9.40 o 
  -3   1   4     9831.53     9830.05     83.09 o 
  -1   1   4     1443.83     1593.82     20.69 o 
   1   1   4    19274.14    19280.51    172.65 o 
   3   1   4     1965.61     2063.68     29.42 o 
   5   1   4      547.79      565.08     16.12 o 
   7   1   4      832.94      928.45     23.30 o 
   9   1   4       38.92       33.93      8.17 o 
  11   1   4      216.81      222.02     28.71 o 
  13   1   4      175.30      227.57     33.72 o 
  15   1   4      219.43      191.10     35.60 o 
 -16   2   4       14.59        9.00     20.69 o 
 -14   2   4        6.71      -15.53     29.97 o 
 -12   2   4        1.74      -12.16     10.47 o 
 -10   2   4     2117.66     2234.48     45.59 o 
  -8   2   4     2148.35     2323.75     51.24 o 
  -6   2   4     7096.47     7325.44     73.82 o 
  -4   2   4     3254.99     3374.49     38.40 o 
  -2   2   4      244.92      290.87     10.18 o 
   0   2   4      192.32      231.35      7.34 o 
   2   2   4    16646.74    16828.01    136.25 o 
   4   2   4     5424.19     5647.58     65.46 o 
   6   2   4       92.75      139.66     10.28 o 
   8   2   4     1445.85     1462.77     32.36 o 
  10   2   4     2173.58     2059.96     64.84 o 
  12   2   4        0.21       10.67     16.67 o 
  14   2   4      109.59      136.74     34.06 o 
  16   2   4       36.70       30.47     26.37 o 
 -15   3   4      125.89      119.21     28.61 o 
 -13   3   4      197.26      204.35     68.80 o 
 -11   3   4      726.52      721.07     61.99 o 
  -9   3   4      476.00      516.96     23.78 o 
  -7   3   4     3388.57     3571.53     47.71 o 
  -5   3   4    11384.18    11298.39    104.05 o 
  -3   3   4     4404.06     4293.25     48.41 o 
  -1   3   4     1568.87     1548.80     23.63 o 
   1   3   4      189.78      254.05      8.73 o 
   3   3   4     1043.37     1033.29     23.08 o 
   5   3   4    14145.77    14315.81    144.11 o 
   7   3   4       61.88       65.72      9.28 o 
   9   3   4     2824.73     2897.23     51.53 o 
  11   3   4      748.56      734.42     43.76 o 
  13   3   4       51.21       49.25     34.06 o 
  15   3   4      126.59      166.90     34.19 o 
 -16   4   4       64.57       43.48     22.17 o 
 -14   4   4        0.12        8.07     18.00 o 
 -12   4   4      304.20      374.86     88.55 o 
 -10   4   4      100.03       37.73     15.87 o 
  -8   4   4      279.77      339.80     17.66 o 
  -6   4   4      774.58      795.70     20.98 o 
  -4   4   4     5696.46     6115.80     67.50 o 
  -2   4   4     2999.41     3172.10     46.08 o 
   0   4   4     6036.20     5796.65     70.33 o 
   2   4   4      842.50      823.30     25.28 o 
   4   4   4     1849.56     1709.63     48.19 o 
   6   4   4     4030.74     4046.76     61.24 o 
   8   4   4      282.90      277.30     17.75 o 
  10   4   4      274.43      244.12     22.63 o 
  12   4   4        0.31       -4.95     15.70 o 
  14   4   4      278.00      279.15     39.55 o 
 -15   5   4        8.21        5.82     20.93 o 
 -13   5   4       56.28       96.32     25.96 o 
 -11   5   4     1053.56      995.22     52.88 o 
  -9   5   4      198.06      224.40     27.74 o 
  -7   5   4     1337.87     1353.50     41.87 o 
  -5   5   4      814.99      712.73     24.09 o 
  -3   5   4        7.00       -1.41      6.52 o 
  -1   5   4     3598.90     3954.71     57.93 o 
   1   5   4      417.00      462.11     18.11 o 
   3   5   4     3632.03     3631.73     76.42 o 
   5   5   4       57.30       58.64     13.47 o 
   7   5   4      173.04      177.25     21.67 o 
   9   5   4      231.55      263.27     24.07 o 
  11   5   4       69.15       88.40     18.94 o 
  13   5   4       50.78       54.17     25.20 o 
  15   5   4      104.65      106.59     31.75 o 
 -14   6   4       22.98       90.56     28.31 o 
 -12   6   4      108.57      110.94     25.53 o 
 -10   6   4     1418.40     1453.89     76.97 o 
  -8   6   4       12.80       22.65     12.20 o 
  -6   6   4     5003.24     4790.48     74.69 o 
  -4   6   4     1251.64     1150.73     37.39 o 
  -2   6   4      814.62      759.30     25.11 o 
   0   6   4      174.52      167.50     13.85 o 
   2   6   4      175.48      190.11     33.62 o 
   4   6   4     4334.57     4222.58     67.66 o 
   6   6   4     2750.18     2667.04     63.65 o 
   8   6   4     1133.29     1205.50     36.44 o 
  10   6   4     2052.42     2075.52     61.52 o 
  12   6   4       21.32        6.05     20.43 o 
  14   6   4       94.53       90.74     29.71 o 
 -13   7   4      143.11       92.78     27.89 o 
 -11   7   4      158.40      179.33     31.40 o 
  -9   7   4      761.17      733.18     38.43 o 
  -7   7   4       41.19       50.12     15.92 o 
  -5   7   4      779.31      824.32     34.85 o 
  -3   7   4      189.66      219.05     17.86 o 
  -1   7   4      964.38      945.62     30.40 o 
   1   7   4        0.37        7.11      8.49 o 
   3   7   4       53.22       75.36     19.27 o 
   5   7   4      149.70      171.67     24.58 o 
   7   7   4       35.56       36.50     12.73 o 
   9   7   4      355.80      406.02     67.10 o 
  11   7   4      199.96      224.25     28.53 o 
  13   7   4      158.21      131.51     50.41 o 
 -12   8   4      356.45      352.53     42.55 o 
 -10   8   4       17.13       62.29     24.03 o 
  -8   8   4       29.85       33.09     17.25 o 
  -6   8   4      149.26      185.31     23.01 o 
  -4   8   4     1647.37     1675.60     45.37 o 
  -2   8   4      452.96      492.26     35.79 o 
   0   8   4      786.15      749.63     29.87 o 
   2   8   4     2506.87     2519.99     55.66 o 
   4   8   4        0.77       -0.85      9.83 o 
   6   8   4       24.09       24.07     12.20 o 
   8   8   4       70.11      109.31     20.42 o 
  10   8   4       85.83       68.36     21.14 o 
  12   8   4      178.31      166.88     34.64 o 
  -9   9   4       95.01       58.81     25.41 o 
  -7   9   4      216.66      234.10     27.51 o 
  -5   9   4      122.88      127.25     18.44 o 
  -3   9   4       34.81       37.69     13.74 o 
  -1   9   4      263.07      216.49     21.28 o 
   1   9   4      269.32      244.23     22.36 o 
   3   9   4      986.37      971.70     37.48 o 
   5   9   4       10.07       -5.78     11.22 o 
   7   9   4      444.70      490.38     76.29 o 
   9   9   4       94.19       71.49     47.00 o 
  -8  10   4      184.85      180.94     28.79 o 
  -6  10   4        1.40       -3.14     15.48 o 
  -4  10   4       15.48       10.26     13.72 o 
  -2  10   4       76.04       67.42     17.24 o 
   0  10   4        1.98       -6.55     12.22 o 
   2  10   4       13.11       19.66     15.01 o 
   4  10   4        1.65       18.25     13.99 o 
   6  10   4       64.79      100.09     20.47 o 
   8  10   4      117.85       83.20     22.72 o 
  -5  11   4      230.55      226.72     30.62 o 
  -3  11   4       64.56       75.82     19.22 o 
  -1  11   4       51.23       75.97     19.03 o 
   1  11   4      154.19      156.95     23.88 o 
   3  11   4      742.34      806.07     41.51 o 
   5  11   4        8.36      -13.97     14.82 o 
 -15   1   5      461.28      474.63     93.32 o 
 -13   1   5        9.69       18.08     11.61 o 
 -11   1   5     3779.52     3727.67     64.51 o 
  -9   1   5     4795.21     4861.34     77.87 o 
  -7   1   5      298.98      363.49     15.68 o 
  -5   1   5      647.74      650.43     17.85 o 
  -3   1   5      592.13      634.78     14.56 o 
  -1   1   5     9055.33     9035.76     76.05 o 
   1   1   5    15550.39    15788.90    141.18 o 
   3   1   5        4.79       27.10      4.23 o 
   5   1   5     8118.60     8192.45     88.52 o 
   7   1   5      219.47      235.20     18.29 o 
   9   1   5        1.10       10.54      7.16 o 
  11   1   5       26.45       35.83     17.80 o 
  13   1   5      193.16      190.26     31.75 o 
  15   1   5      290.54      303.95     43.32 o 
 -16   2   5      231.77      284.53     40.93 o 
 -14   2   5      670.25      547.35     87.19 o 
 -12   2   5       39.25       37.83     14.11 o 
 -10   2   5       55.23       57.04     22.76 o 
  -8   2   5     4059.77     4006.25     60.50 o 
  -6   2   5        1.45       11.03      3.96 o 
  -4   2   5      813.14      652.37     14.29 o 
  -2   2   5     1538.51     1607.03     25.80 o 
   0   2   5     3932.72     4177.05     41.71 o 
   2   2   5     7275.54     7430.34     94.94 o 
   4   2   5        1.99        3.34      3.70 o 
   6   2   5     7256.02     6939.00     81.99 o 
   8   2   5     4124.30     4184.86     61.51 o 
  10   2   5     4709.67     4704.42     84.86 o 
  12   2   5      455.62      546.73     45.64 o 
  14   2   5      127.28      135.41     29.37 o 
  16   2   5        7.92       27.52     25.80 o 
 -15   3   5        2.29      -12.45     17.80 o 
 -13   3   5      224.58      238.34     32.71 o 
 -11   3   5      102.33      100.91     17.52 o 
  -9   3   5      190.72      181.67     20.59 o 
  -7   3   5     2323.57     2186.45     35.70 o 
  -5   3   5     2330.02     2226.97     33.03 o 
  -3   3   5     2485.34     2409.42     33.28 o 
  -1   3   5     3812.42     3737.56     42.35 o 
   1   3   5     2893.48     2898.83     34.56 o 
   3   3   5     2289.80     2156.26     35.75 o 
   5   3   5     6896.00     7128.18     84.34 o 
   7   3   5     1456.47     1411.44     32.60 o 
   9   3   5      238.21      243.67     16.57 o 
  11   3   5       44.22       74.30     15.53 o 
  13   3   5      107.46      100.72     26.77 o 
  15   3   5        0.84       28.61     24.44 o 
 -14   4   5      123.64       87.80     34.06 o 
 -12   4   5      136.20      211.53     29.86 o 
 -10   4   5       17.42       10.95     12.98 o 
  -8   4   5      277.47      283.98     14.99 o 
  -6   4   5     2684.80     2685.08     40.83 o 
  -4   4   5      447.08      412.94     14.83 o 
  -2   4   5    21620.38    21335.69    178.73 o 
   0   4   5    17943.15    18221.10    164.99 o 
   2   4   5    12188.21    12843.48    132.10 o 
   4   4   5    18849.68    19726.38    192.65 o 
   6   4   5      386.39      422.91     19.53 o 
   8   4   5        1.50        5.89      7.37 o 
  10   4   5      970.31      874.68     50.72 o 
  12   4   5      135.22      112.21     26.48 o 
  14   4   5      699.03      746.49     57.41 o 
 -15   5   5       73.22       83.15     27.15 o 
 -13   5   5        6.60        4.57     17.80 o 
 -11   5   5      212.85      291.39     94.68 o 
  -9   5   5      293.42      314.59     57.90 o 
  -7   5   5       35.50       32.86      9.24 o 
  -5   5   5     1175.31     1173.23     30.85 o 
  -3   5   5      200.74      199.43     16.10 o 
  -1   5   5    12778.50    12776.71    135.75 o 
   1   5   5      590.60      501.34     19.16 o 
   3   5   5     8020.35     8026.71     97.62 o 
   5   5   5     1396.03     1392.88     46.41 o 
   7   5   5     1527.59     1608.45     39.75 o 
   9   5   5      183.67      207.30     18.08 o 
  11   5   5      789.06      815.68     39.01 o 
  13   5   5      375.14      525.86     49.04 o 
  15   5   5      226.89      258.95     40.42 o 
 -14   6   5      178.52      171.35     33.70 o 
 -12   6   5      509.78      445.29     66.07 o 
 -10   6   5      649.34      703.05     46.32 o 
  -8   6   5       24.25       21.66     11.95 o 
  -6   6   5       20.00       11.53      9.10 o 
  -4   6   5      268.76      331.45     22.48 o 
  -2   6   5       86.01       81.74     11.80 o 
   0   6   5      988.59      969.88     28.59 o 
   2   6   5      262.09      219.91     19.24 o 
   4   6   5     1189.03     1212.06     34.08 o 
   6   6   5     6234.90     5768.63     85.71 o 
   8   6   5      347.27      360.09     30.28 o 
  10   6   5      139.56      134.98     21.69 o 
  12   6   5        9.85       -9.05     19.07 o 
  14   6   5       38.60       36.78     25.53 o 
 -13   7   5       27.77        8.69     20.16 o 
 -11   7   5       50.57       39.96     20.16 o 
  -9   7   5       75.64      159.61     59.94 o 
  -7   7   5     2338.29     2344.21     63.36 o 
  -5   7   5       38.82       50.94     12.20 o 
  -3   7   5     2002.56     1961.53     45.26 o 
  -1   7   5      572.26      522.57     23.61 o 
   1   7   5       80.43       94.43     13.50 o 
   3   7   5        0.39        2.68      7.83 o 
   5   7   5      156.59      148.20     18.48 o 
   7   7   5      460.33      469.43     26.82 o 
   9   7   5       37.89       37.62     17.00 o 
  11   7   5      418.05      369.09     33.05 o 
  13   7   5        0.01       -2.53     19.73 o 
 -12   8   5      361.78      346.04     53.13 o 
 -10   8   5      303.78      264.04     36.45 o 
  -8   8   5        1.44       25.66     14.63 o 
  -6   8   5        5.89       10.27     13.02 o 
  -4   8   5        0.19        3.98      9.87 o 
  -2   8   5     1145.62     1128.61     36.57 o 
   0   8   5      184.17      154.90     19.86 o 
   2   8   5       10.64        7.01     10.53 o 
   4   8   5        1.31       -3.73      9.54 o 
   6   8   5        0.01       16.10     13.79 o 
   8   8   5        0.04        4.79     13.88 o 
  10   8   5      115.29       88.78     22.25 o 
  12   8   5       95.50       93.71     29.09 o 
  -9   9   5      622.81      641.46     51.91 o 
  -7   9   5        3.22       13.46     16.16 o 
  -5   9   5      119.11      107.60     18.47 o 
  -3   9   5       70.33       83.25     16.17 o 
  -1   9   5        9.85       18.42     12.39 o 
   1   9   5       42.68       29.74     13.44 o 
   3   9   5      410.05      454.10     40.57 o 
   5   9   5       28.63       30.62     13.35 o 
   7   9   5      813.01      950.91     76.29 o 
   9   9   5       29.00       22.29     16.80 o 
  -8  10   5       20.63       27.45     18.82 o 
  -6  10   5      142.00      167.85     26.11 o 
  -4  10   5      155.10      126.66     24.19 o 
  -2  10   5      171.28      212.07     23.12 o 
   0  10   5      627.87      566.93     51.72 o 
   2  10   5      323.06      328.31     37.16 o 
   4  10   5      220.45      192.91     23.99 o 
   6  10   5      299.11      321.89     32.99 o 
   8  10   5       10.00       11.22     18.31 o 
  -5  11   5       71.92       81.74     24.38 o 
  -3  11   5        1.31       20.73     16.01 o 
  -1  11   5      218.93      239.79     27.16 o 
   1  11   5       22.66       -2.67     15.18 o 
   3  11   5      303.98      321.14     31.85 o 
   5  11   5       60.02       61.20     18.91 o 
 -16   0   6       99.64      153.94     47.68 o 
 -14   0   6      390.77      263.72     49.73 o 
 -12   0   6      276.84      320.82     32.37 o 
 -10   0   6    11453.22    11340.04    253.39 o 
  -8   0   6     2662.43     2518.99    128.74 o 
  -6   0   6      495.33      703.48     28.90 o 
  -4   0   6    27678.03    26305.85    266.52 o 
  -2   0   6    18198.44    17817.40    222.00 o 
   0   0   6     8883.43     9124.89    179.83 o 
   2   0   6    13331.76    12900.50    168.71 o 
   4   0   6     8149.81     8061.14    119.86 o 
   6   0   6     3787.65     4051.38     78.01 o 
   8   0   6      573.27      504.28     26.92 o 
  10   0   6     3173.30     3277.10     80.30 o 
  12   0   6     1660.45     1875.93    102.17 o 
  14   0   6      933.81      982.24     83.10 o 
  16   0   6        0.90      -14.99     29.97 o 
 -15   1   6      406.94      371.06     32.74 o 
 -13   1   6      485.45      443.93     34.75 o 
 -11   1   6     1596.18     1613.58     41.22 o 
  -9   1   6     7205.15     7091.99     91.45 o 
  -7   1   6      900.15      835.71     23.78 o 
  -5   1   6    39812.66    40254.89    317.35 o 
  -3   1   6       87.37      136.72      6.64 o 
  -1   1   6    13385.19    13669.04    140.12 o 
   1   1   6      837.09      820.00     27.25 o 
   3   1   6      343.35      349.37     12.21 o 
   5   1   6      841.74      755.49     27.53 o 
   7   1   6      300.59      315.65     16.32 o 
   9   1   6       39.53       25.75      8.33 o 
  11   1   6      709.52      782.45     44.72 o 
  13   1   6      117.06      113.48     27.14 o 
  15   1   6      118.35      134.57     49.04 o 
 -16   2   6      529.73      605.36     56.62 o 
 -14   2   6        2.67       -0.15     17.05 o 
 -12   2   6      726.06      792.80     30.09 o 
 -10   2   6      353.96      361.04     20.85 o 
  -8   2   6      174.13      199.53     21.04 o 
  -6   2   6       44.25       79.77      6.50 o 
  -4   2   6      191.36      221.20     10.98 o 
  -2   2   6     1210.92     1177.38     19.18 o 
   0   2   6      201.55      162.91      9.18 o 
   2   2   6     6466.22     6721.35     72.11 o 
   4   2   6      974.49      917.51     21.53 o 
   6   2   6        0.53       -7.04      4.69 o 
   8   2   6      624.52      566.34     21.21 o 
  10   2   6      693.08      710.72     26.08 o 
  12   2   6       24.55       30.35     19.19 o 
  14   2   6       80.04       87.95     28.41 o 
  16   2   6        2.72       -0.12     22.09 o 
 -15   3   6       25.70       24.46     21.66 o 
 -13   3   6      232.11      219.62     32.75 o 
 -11   3   6      966.16      988.82     39.87 o 
  -9   3   6       50.15       68.76     11.50 o 
  -7   3   6      609.89      608.69     18.62 o 
  -5   3   6     6637.68     6818.28     71.21 o 
  -3   3   6      434.76      427.67     13.37 o 
  -1   3   6      732.92      885.47     17.84 o 
   1   3   6     8737.02     9630.65     86.68 o 
   3   3   6     1126.75     1073.33     19.17 o 
   5   3   6    15332.48    15496.89    155.85 o 
   7   3   6       75.55       94.73     12.39 o 
   9   3   6      848.14      811.18     27.68 o 
  11   3   6        3.81        6.09     11.38 o 
  13   3   6      213.07      208.85     33.94 o 
  15   3   6        1.29       14.66     23.57 o 
 -14   4   6      108.65       71.51     43.59 o 
 -12   4   6        5.35       10.99     14.91 o 
 -10   4   6      290.56      225.73     21.93 o 
  -8   4   6      642.81      605.08     23.23 o 
  -6   4   6      649.14      640.92     18.98 o 
  -4   4   6      846.77      843.35     21.00 o 
  -2   4   6     4861.28     4948.03     56.71 o 
   0   4   6       65.08       28.05      5.63 o 
   2   4   6     3464.77     3516.43     46.78 o 
   4   4   6    14326.72    14214.22    150.03 o 
   6   4   6     1541.26     1559.00     35.41 o 
   8   4   6     4031.59     3937.31     64.47 o 
  10   4   6      248.57      250.25     23.61 o 
  12   4   6      224.32      250.06     33.67 o 
  14   4   6      114.89      157.78     33.14 o 
 -15   5   6        1.64       11.39     19.15 o 
 -13   5   6      416.12      449.93     78.33 o 
 -11   5   6      488.31      451.01     85.15 o 
  -9   5   6       54.33       21.43     14.35 o 
  -7   5   6      197.82      215.70     16.88 o 
  -5   5   6      275.17      271.65     21.72 o 
  -3   5   6     3915.01     3974.64     59.39 o 
  -1   5   6     6949.69     7182.09     76.97 o 
   1   5   6     2429.89     2410.30     43.79 o 
   3   5   6       36.40       42.90     18.47 o 
   5   5   6      219.55      207.39     15.95 o 
   7   5   6     2744.50     2654.79     52.77 o 
   9   5   6      222.16      190.67     17.69 o 
  11   5   6      297.02      316.10     30.84 o 
  13   5   6        1.21       31.25     22.50 o 
 -14   6   6       37.87       12.44     22.09 o 
 -12   6   6      930.15      890.33    155.31 o 
 -10   6   6       90.51      111.37     24.82 o 
  -8   6   6     1040.48     1133.21     53.89 o 
  -6   6   6       86.77       79.90     15.42 o 
  -4   6   6       10.26       18.93      8.28 o 
  -2   6   6       49.70       28.45     10.03 o 
   0   6   6     1009.98      970.82     28.80 o 
   2   6   6      127.90      119.02     12.92 o 
   4   6   6     4115.85     4188.98     77.74 o 
   6   6   6      276.63      281.64     28.71 o 
   8   6   6      762.05      784.90     30.91 o 
  10   6   6        5.95        7.61     14.36 o 
  12   6   6       69.24       73.07     26.16 o 
  14   6   6      175.97      201.31     36.63 o 
 -13   7   6      191.96      187.62     34.64 o 
 -11   7   6        2.04      -16.48     17.03 o 
  -9   7   6      116.03       88.94     25.88 o 
  -7   7   6        3.74       13.92     12.54 o 
  -5   7   6       92.31       63.67     12.92 o 
  -3   7   6      406.62      371.15     21.99 o 
  -1   7   6       13.46        1.81      8.28 o 
   1   7   6      371.81      385.51     27.91 o 
   3   7   6      563.33      528.86     43.06 o 
   5   7   6      153.11      147.64     26.53 o 
   7   7   6      456.73      443.00     60.31 o 
   9   7   6      133.55      127.06     17.80 o 
  11   7   6      114.40       84.82     21.22 o 
  13   7   6       29.78       18.93     23.47 o 
 -12   8   6      198.94      189.03     35.29 o 
 -10   8   6      187.83      180.84     31.79 o 
  -8   8   6     3699.11     3856.92    108.84 o 
  -6   8   6     1543.71     1559.84     52.42 o 
  -4   8   6     2270.48     2384.63     54.87 o 
  -2   8   6      628.22      642.81     29.21 o 
   0   8   6      493.05      498.98     27.63 o 
   2   8   6      253.67      237.65     25.39 o 
   4   8   6      880.98      804.05     32.29 o 
   6   8   6       31.35       19.97     16.71 o 
   8   8   6        2.40       23.75     15.60 o 
  10   8   6      288.76      246.29     38.60 o 
  -7   9   6       82.18       94.14     20.85 o 
  -5   9   6      212.49      214.10     23.79 o 
  -3   9   6     1134.05     1186.78     45.56 o 
  -1   9   6        1.00        1.96     11.55 o 
   1   9   6      776.28      835.49     34.47 o 
   3   9   6       38.53       49.47     15.27 o 
   5   9   6       13.27       19.75     14.81 o 
   7   9   6      391.91      465.53     30.44 o 
   9   9   6       18.88       15.85     16.61 o 
  -8  10   6        0.45        0.91     16.52 o 
  -6  10   6      180.22      159.35     37.24 o 
  -4  10   6       36.22       41.34     16.26 o 
  -2  10   6      215.46      202.70     23.44 o 
   0  10   6        0.01        6.38     13.26 o 
   2  10   6        4.34      -10.52     12.73 o 
   4  10   6        3.42       -5.37     13.52 o 
   6  10   6        0.40       13.18     16.61 o 
   8  10   6       94.46       99.20     21.88 o 
  -5  11   6       18.67        2.02     17.49 o 
  -3  11   6      278.24      233.80     26.60 o 
  -1  11   6       36.47       12.69     16.18 o 
   1  11   6      296.60      302.90     34.80 o 
   3  11   6       48.13       60.41     20.08 o 
 -15   1   7      883.04      971.89     46.00 o 
 -13   1   7       82.32       90.45     16.31 o 
 -11   1   7     1381.06     1440.03     39.16 o 
  -9   1   7     1083.18     1103.13     31.42 o 
  -7   1   7      893.24      974.21     26.21 o 
  -5   1   7      437.59      245.62     18.24 o 
  -3   1   7      882.95      980.67     17.06 o 
  -1   1   7    19168.30    18807.69    149.83 o 
   1   1   7     4245.54     4371.01     57.33 o 
   3   1   7      531.08      604.43     15.58 o 
   5   1   7        1.33       -0.39      5.11 o 
   7   1   7      282.84      263.41     15.27 o 
   9   1   7     1119.76     1131.01     30.98 o 
  11   1   7       95.93      102.07     19.24 o 
  13   1   7      194.35      232.26     34.19 o 
  15   1   7      170.02      134.55     33.35 o 
 -16   2   7      455.48      400.58     93.32 o 
 -14   2   7      624.23      519.38     63.01 o 
 -12   2   7     1223.77     1213.34     38.16 o 
 -10   2   7     3133.29     3147.80     57.99 o 
  -8   2   7     1589.89     1552.92     36.01 o 
  -6   2   7      897.97     1027.55     25.99 o 
  -4   2   7       13.35        8.15      3.59 o 
  -2   2   7     1579.08     1562.82     23.43 o 
   0   2   7    23671.21    23888.04    222.97 o 
   2   2   7     5271.91     5099.93     58.99 o 
   4   2   7     2850.26     3012.73     44.06 o 
   6   2   7     4759.49     4833.78     65.33 o 
   8   2   7     1480.74     1453.91     34.33 o 
  10   2   7      202.04      215.37     21.24 o 
  12   2   7      306.00      322.38     35.15 o 
  14   2   7       78.25       96.06     28.61 o 
 -15   3   7       84.95       87.65     28.41 o 
 -13   3   7      173.67      206.80     25.38 o 
 -11   3   7      178.17      187.18     17.69 o 
  -9   3   7     2089.11     2056.12     55.56 o 
  -7   3   7     1151.76     1143.41     25.92 o 
  -5   3   7     1090.83      949.20     21.11 o 
  -3   3   7      347.80      299.57     11.56 o 
  -1   3   7     5010.88     5230.79     60.31 o 
   1   3   7     1782.73     2033.82     28.66 o 
   3   3   7    16551.01    17051.63    144.22 o 
   5   3   7      281.66      308.56     26.35 o 
   7   3   7     2303.04     2178.96     42.74 o 
   9   3   7      285.71      275.80     19.64 o 
  11   3   7      203.51      230.70     23.61 o 
  13   3   7       69.27       51.93     26.57 o 
  15   3   7       61.64       82.71     29.97 o 
 -14   4   7      432.30      375.84     41.83 o 
 -12   4   7      861.69      943.81     42.29 o 
 -10   4   7       28.91       33.31     13.53 o 
  -8   4   7     4198.51     4291.64     67.70 o 
  -6   4   7     3551.43     3436.69     56.12 o 
  -4   4   7     1669.88     1756.56     31.34 o 
  -2   4   7      539.53      569.50     16.33 o 
   0   4   7       74.12      108.83      8.24 o 
   2   4   7     3354.49     3458.79     42.92 o 
   4   4   7       31.40       31.86      7.89 o 
   6   4   7     9404.69     9213.03    109.78 o 
   8   4   7     4217.91     4109.03     70.40 o 
  10   4   7      901.79      925.37     46.31 o 
  12   4   7     1189.45     1220.15     59.92 o 
  14   4   7        2.37      -18.27     18.77 o 
 -13   5   7      199.87      150.18     29.68 o 
 -11   5   7        0.62       21.88     16.67 o 
  -9   5   7      281.81      247.58     35.56 o 
  -7   5   7     1168.49     1157.80     33.45 o 
  -5   5   7      253.79      260.73     16.95 o 
  -3   5   7     1234.17     1338.02     28.28 o 
  -1   5   7      335.22      301.72     22.41 o 
   1   5   7      102.16      139.99     10.00 o 
   3   5   7     2332.09     2399.80     44.62 o 
   5   5   7      267.51      285.35     20.84 o 
   7   5   7     4660.09     4705.57     94.58 o 
   9   5   7        5.62       10.95      9.90 o 
  11   5   7      422.72      427.61     31.86 o 
  13   5   7       60.84       67.50     25.85 o 
 -14   6   7      526.92      552.93     52.44 o 
 -12   6   7       12.11        4.09     16.35 o 
 -10   6   7       23.70       17.42     17.80 o 
  -8   6   7       42.82       57.61     15.01 o 
  -6   6   7       77.80      101.53     16.41 o 
  -4   6   7     3284.40     3177.95     63.62 o 
  -2   6   7     2598.17     2587.41     67.05 o 
   0   6   7      938.22      953.76     28.65 o 
   2   6   7     1206.47     1191.05     33.10 o 
   4   6   7     2117.21     1993.61     44.33 o 
   6   6   7        1.09      -11.40      7.60 o 
   8   6   7      371.41      394.13     36.77 o 
  10   6   7        9.88       13.58     14.51 o 
  12   6   7      209.70      327.21     32.19 o 
 -13   7   7      518.80      577.47     52.88 o 
 -11   7   7        6.10       -3.00     29.97 o 
  -9   7   7     2230.12     2252.15     80.64 o 
  -7   7   7      880.73      927.26     40.55 o 
  -5   7   7       41.00       24.89     10.15 o 
  -3   7   7      191.07      212.19     18.43 o 
  -1   7   7      450.45      480.86     24.06 o 
   1   7   7     5615.17     5511.17     83.83 o 
   3   7   7      179.41      192.47     17.84 o 
   5   7   7      949.20      995.56     33.92 o 
   7   7   7      126.24      141.03     20.33 o 
   9   7   7       76.56       60.40     15.44 o 
  11   7   7        0.03       35.04     18.32 o 
 -10   8   7      741.25      772.88     54.28 o 
  -8   8   7      129.47      181.14     37.46 o 
  -6   8   7      237.95      240.44     25.31 o 
  -4   8   7      232.70      275.01     22.10 o 
  -2   8   7        0.22        4.71      9.79 o 
   0   8   7        0.33       -9.88     10.72 o 
   2   8   7      233.40      233.52     20.84 o 
   4   8   7      284.17      244.77     24.07 o 
   6   8   7      169.70      162.62     19.34 o 
   8   8   7      111.87      141.25     23.70 o 
  10   8   7        9.51        7.83     17.03 o 
  -9   9   7       83.29       53.13     35.42 o 
  -7   9   7       52.89       62.63     18.84 o 
  -5   9   7       81.75       62.81     36.32 o 
  -3   9   7       31.08       11.78     12.81 o 
  -1   9   7      400.79      479.96     31.27 o 
   1   9   7      310.77      323.12     38.02 o 
   3   9   7       23.22       19.90     12.81 o 
   5   9   7      366.29      349.41     30.09 o 
   7   9   7        9.50        2.87     12.65 o 
   9   9   7       50.63       25.32     18.28 o 
  -8  10   7       42.91        3.57     16.73 o 
  -6  10   7      132.67      131.72     25.20 o 
  -4  10   7      124.24      138.46     28.56 o 
  -2  10   7      779.53      712.72     60.96 o 
   0  10   7      556.31      622.04     35.36 o 
   2  10   7       38.38       35.71     16.09 o 
   4  10   7      156.37      156.45     29.30 o 
   6  10   7      149.09      108.41     20.38 o 
  -3  11   7      203.24      175.44     24.54 o 
  -1  11   7       11.64        9.26     15.66 o 
   1  11   7      212.95      238.14     27.26 o 
   3  11   7       16.16       34.40     24.87 o 
 -16   0   8      192.63      220.70     57.22 o 
 -14   0   8       17.73       46.76     20.69 o 
 -12   0   8     3182.81     3245.55     90.97 o 
 -10   0   8      382.40      419.46     32.26 o 
  -8   0   8      785.79      820.27     36.57 o 
  -6   0   8      159.20      209.22     17.48 o 
  -4   0   8        3.15       39.07      7.60 o 
  -2   0   8    10683.21    11879.86    156.70 o 
   0   0   8     1677.75     1437.26     53.13 o 
   2   0   8     2996.90     2913.57     51.32 o 
   4   0   8    15805.90    15764.96    214.06 o 
   6   0   8     3530.69     3413.39     88.55 o 
   8   0   8     1648.12     1576.99     51.03 o 
  10   0   8     2343.90     2302.54     68.63 o 
  12   0   8      507.48      460.47     57.22 o 
  14   0   8        7.21       12.26     31.33 o 
 -15   1   8      370.55      418.68     38.96 o 
 -13   1   8      253.53      296.00     25.17 o 
 -11   1   8      871.24      920.54     31.92 o 
  -9   1   8      619.57      604.69     35.20 o 
  -7   1   8     1907.70     1922.76     38.48 o 
  -5   1   8     2749.80     2789.79     34.77 o 
  -3   1   8     1653.25     1617.96     25.02 o 
  -1   1   8     6448.61     6264.23     67.11 o 
   1   1   8      969.62     1052.89     22.11 o 
   3   1   8     1227.96     1083.06     23.60 o 
   5   1   8      993.44     1046.65     24.71 o 
   7   1   8      168.09      155.27     12.94 o 
   9   1   8      324.95      352.58     19.76 o 
  11   1   8       22.78       46.40     12.49 o 
  13   1   8        2.93       20.06     43.59 o 
  15   1   8       78.29       69.50     29.37 o 
 -16   2   8        1.48       18.91     23.44 o 
 -14   2   8        1.77      -11.43     13.32 o 
 -12   2   8      507.60      547.08     28.18 o 
 -10   2   8      434.12      395.31     27.53 o 
  -8   2   8     7099.45     7000.20     91.06 o 
  -6   2   8       68.48       62.15      7.35 o 
  -4   2   8     4766.29     4896.02     53.31 o 
  -2   2   8     2323.87     2381.20     31.11 o 
   0   2   8     2431.48     2703.97     32.12 o 
   2   2   8     4848.32     5367.70     72.16 o 
   4   2   8     2305.94     2522.51     40.12 o 
   6   2   8      291.77      321.71     18.34 o 
   8   2   8      866.48      818.10     26.45 o 
  10   2   8      454.25      470.16     30.87 o 
  12   2   8      834.27      789.76     47.08 o 
  14   2   8        6.24       25.69     25.20 o 
 -15   3   8        3.43        3.37     21.80 o 
 -13   3   8      118.80      124.85     23.01 o 
 -11   3   8      201.27      207.50     36.38 o 
  -9   3   8        3.41        7.96      8.72 o 
  -7   3   8       16.30        4.62      7.09 o 
  -5   3   8        2.09        3.56      7.52 o 
  -3   3   8     4810.57     4633.22     52.85 o 
  -1   3   8     2161.84     2129.66     30.37 o 
   1   3   8      349.45      348.93     11.50 o 
   3   3   8     3271.40     3118.61     39.47 o 
   5   3   8       59.59       67.31      9.13 o 
   7   3   8      365.13      383.96     34.80 o 
   9   3   8     1984.03     1991.88     44.76 o 
  11   3   8        0.89        4.27     12.54 o 
  13   3   8     1058.62     1047.47     58.67 o 
  15   3   8        4.68        1.42     23.57 o 
 -14   4   8      353.01      240.67     35.49 o 
 -12   4   8       34.25       26.53     14.83 o 
 -10   4   8      180.48      168.33     17.15 o 
  -8   4   8      665.71      718.06     26.68 o 
  -6   4   8     2167.67     2224.66     44.04 o 
  -4   4   8      442.60      483.01     16.74 o 
  -2   4   8       97.55       81.49      7.95 o 
   0   4   8      747.85      796.09     18.72 o 
   2   4   8     1220.00     1302.26     24.05 o 
   4   4   8      198.61      179.75     16.52 o 
   6   4   8     1723.27     1732.85     38.79 o 
   8   4   8     1985.34     1840.00     42.89 o 
  10   4   8      691.41      765.54     30.60 o 
  12   4   8       61.91       83.42     19.63 o 
  14   4   8        1.37        0.77     21.13 o 
 -13   5   8        0.63       36.78     20.23 o 
 -11   5   8      170.22      163.35     22.28 o 
  -9   5   8     1464.48     1471.01     54.02 o 
  -7   5   8      591.71      590.29     24.97 o 
  -5   5   8     5853.40     5695.28    108.91 o 
  -3   5   8     4253.14     4296.24     56.60 o 
  -1   5   8      286.07      279.86     13.69 o 
   1   5   8      723.09      677.05     20.26 o 
   3   5   8      748.10      793.78     27.92 o 
   5   5   8        6.87        4.95      7.96 o 
   7   5   8     4986.78     4948.81     77.11 o 
   9   5   8      187.73      171.29     18.88 o 
  11   5   8      311.06      234.50     29.82 o 
  13   5   8        0.00        3.56     21.80 o 
 -12   6   8        0.02       16.20     16.88 o 
 -10   6   8        4.35      -11.81     17.03 o 
  -8   6   8      737.81      757.14     43.82 o 
  -6   6   8      263.99      231.03     27.73 o 
  -4   6   8     2291.09     2286.10     41.82 o 
  -2   6   8     1944.10     1891.22     36.51 o 
   0   6   8     1478.39     1394.58     35.09 o 
   2   6   8      729.57      828.16     34.97 o 
   4   6   8      418.46      378.84     21.43 o 
   6   6   8      217.00      228.33     21.72 o 
   8   6   8      677.51      749.36     31.38 o 
  10   6   8      101.80       86.95     20.53 o 
  12   6   8      534.18      607.95     83.89 o 
 -11   7   8      205.36      201.33     32.71 o 
  -9   7   8      706.07      621.68     47.00 o 
  -7   7   8      700.77      634.94     38.87 o 
  -5   7   8      399.08      351.63     23.60 o 
  -3   7   8      557.27      518.94     44.44 o 
  -1   7   8      110.19      106.95     14.54 o 
   1   7   8     1301.95     1414.59     39.06 o 
   3   7   8        7.31        0.44     10.96 o 
   5   7   8     1197.55     1291.01     38.90 o 
   7   7   8        1.36       -1.30     11.99 o 
   9   7   8      391.57      450.61     51.91 o 
  11   7   8      180.90      195.25     27.83 o 
 -10   8   8      413.20      359.72     47.68 o 
  -8   8   8      224.15      262.31     39.51 o 
  -6   8   8       86.94       55.98     17.00 o 
  -4   8   8      337.89      375.81     25.10 o 
  -2   8   8       42.69       47.79     13.68 o 
   0   8   8     1668.99     1662.45     44.84 o 
   2   8   8      245.44      209.11     20.50 o 
   4   8   8      689.69      721.50     35.88 o 
   6   8   8        8.47        6.99     10.65 o 
   8   8   8      475.05      442.36     29.44 o 
  10   8   8        0.02       12.08     31.33 o 
  -9   9   8       15.74       22.86     22.09 o 
  -7   9   8       14.04       11.60     15.98 o 
  -5   9   8       20.44       16.55     15.91 o 
  -3   9   8      160.91      134.67     19.02 o 
  -1   9   8      104.42       84.94     17.13 o 
   1   9   8      112.92      137.05     18.73 o 
   3   9   8       47.59       29.15     16.41 o 
   5   9   8      753.79      847.30     36.52 o 
   7   9   8       10.07       -6.69     13.39 o 
   9   9   8      279.09      278.94     31.46 o 
  -6  10   8       21.33       27.12     18.40 o 
  -4  10   8       44.69       36.27     16.64 o 
  -2  10   8        0.78        6.91     13.29 o 
   0  10   8       40.99       34.59     15.52 o 
   2  10   8        9.29       10.46     14.47 o 
   4  10   8       39.96       53.96     32.24 o 
   6  10   8       11.60       12.69     15.61 o 
  -3  11   8      114.93      113.72     22.05 o 
  -1  11   8       39.86       27.79     17.49 o 
   1  11   8       43.72       32.08     18.14 o 
 -15   1   9       86.79      112.30     23.40 o 
 -13   1   9      353.47      322.01     24.47 o 
 -11   1   9      792.04      883.69     32.30 o 
  -9   1   9        2.43        6.63      8.25 o 
  -7   1   9     9265.48     9208.00    107.28 o 
  -5   1   9     2603.34     2487.35     31.44 o 
  -3   1   9    10991.97    11969.04    109.49 o 
  -1   1   9       27.71       27.32      5.05 o 
   1   1   9      403.08      469.11     14.58 o 
   3   1   9    16574.50    16669.12    157.07 o 
   5   1   9     1311.54     1384.67     29.52 o 
   7   1   9     4592.08     4451.01     64.84 o 
   9   1   9      643.73      594.79     24.29 o 
  11   1   9       26.15       30.26     11.85 o 
  13   1   9        7.33        6.78     20.29 o 
  15   1   9       28.24       50.87     28.31 o 
 -14   2   9       19.51        9.35     15.97 o 
 -12   2   9     1348.18     1360.78     48.71 o 
 -10   2   9      836.67      781.45     29.36 o 
  -8   2   9     6399.99     6546.67     88.00 o 
  -6   2   9     2054.50     2058.99     33.95 o 
  -4   2   9     4602.37     4835.94     53.70 o 
  -2   2   9     2333.11     2385.50     31.82 o 
   0   2   9     7644.41     7651.23     71.40 o 
   2   2   9     2330.90     2717.51     38.15 o 
   4   2   9      338.94      328.66     14.75 o 
   6   2   9      932.95      903.28     25.19 o 
   8   2   9     3495.63     3554.18     59.54 o 
  10   2   9     1369.85     1436.68     39.04 o 
  12   2   9      350.17      360.45     29.64 o 
  14   2   9      262.20      257.80     38.53 o 
 -15   3   9      130.25      166.42     42.12 o 
 -13   3   9      194.57      218.67     26.19 o 
 -11   3   9      862.72      896.72     32.90 o 
  -9   3   9     2419.20     2381.42     49.92 o 
  -7   3   9     2651.64     2562.14     50.73 o 
  -5   3   9      504.54      501.45     15.93 o 
  -3   3   9     8188.25     8193.90     81.23 o 
  -1   3   9     2802.34     2800.39     36.75 o 
   1   3   9    11336.12    11460.80    103.41 o 
   3   3   9     2634.47     2652.28     44.70 o 
   5   3   9       90.38       71.56      9.64 o 
   7   3   9     1941.34     1987.84     42.22 o 
   9   3   9      273.67      270.48     19.51 o 
  11   3   9     1178.66     1086.39     42.71 o 
  13   3   9        4.58       19.44     23.06 o 
  15   3   9       17.93       42.23     42.23 o 
 -14   4   9     1491.60     1639.32     60.49 o 
 -12   4   9     1017.48     1060.01     45.06 o 
 -10   4   9       51.11       78.48     14.30 o 
  -8   4   9      910.16      899.74     30.11 o 
  -6   4   9      358.19      344.82     25.40 o 
  -4   4   9     2684.74     2798.56     46.30 o 
  -2   4   9     1779.82     1748.14     30.35 o 
   0   4   9     2922.42     2839.98     39.34 o 
   2   4   9     4154.61     4000.95     74.77 o 
   4   4   9      265.28      233.53     17.19 o 
   6   4   9      986.40      960.48     29.05 o 
   8   4   9      436.45      475.79     23.89 o 
  10   4   9       32.98       36.27     12.53 o 
  12   4   9       10.83       11.39     15.76 o 
  14   4   9      120.68      166.20     51.77 o 
 -13   5   9      673.39      686.68     99.45 o 
 -11   5   9       26.33       41.10     16.10 o 
  -9   5   9      348.68      338.19     26.78 o 
  -7   5   9       37.15       26.79     10.22 o 
  -5   5   9      599.94      568.64     20.46 o 
  -3   5   9      156.09      172.15     12.86 o 
  -1   5   9       19.61       26.93      7.52 o 
   1   5   9      728.06      695.29     29.64 o 
   3   5   9     2070.27     2109.56     42.51 o 
   5   5   9      304.93      297.76     29.72 o 
   7   5   9      758.32      744.25     28.21 o 
   9   5   9        0.03        9.28     10.47 o 
  11   5   9        9.26       25.88     20.87 o 
  13   5   9        8.63       -8.17     34.06 o 
 -12   6   9      306.39      358.49     39.55 o 
 -10   6   9     1041.56      959.80     52.44 o 
  -8   6   9      252.24      227.82     22.95 o 
  -6   6   9     7115.50     7276.26    100.66 o 
  -4   6   9       22.71       15.90      8.27 o 
  -2   6   9      688.93      728.97     22.55 o 
   0   6   9     1641.42     1613.54     42.88 o 
   2   6   9        2.34        0.21      7.81 o 
   4   6   9     1949.59     1912.90     44.19 o 
   6   6   9     3962.95     3818.87     78.27 o 
   8   6   9      147.31      131.41     16.56 o 
  10   6   9      408.65      338.87     40.21 o 
  12   6   9       89.86      106.24     51.09 o 
 -11   7   9      250.29      224.48     34.52 o 
  -9   7   9      121.66       81.76     24.52 o 
  -7   7   9     1641.74     1643.32     65.02 o 
  -5   7   9      750.74      766.57     35.18 o 
  -3   7   9       95.68      103.31     14.94 o 
  -1   7   9     2057.79     1982.36     46.61 o 
   1   7   9     2374.62     2539.34     59.86 o 
   3   7   9        2.45      -12.56     10.14 o 
   5   7   9      213.17      258.35     24.38 o 
   7   7   9      114.75      120.84     20.64 o 
   9   7   9     1439.14     1463.73     46.21 o 
  11   7   9       31.21       31.23     24.55 o 
 -10   8   9       61.27       55.13     23.47 o 
  -8   8   9       14.46       24.52     25.88 o 
  -6   8   9       24.44       14.69     13.84 o 
  -4   8   9       14.16       18.73     12.26 o 
  -2   8   9       85.59       70.14     14.63 o 
   0   8   9       88.43       93.33     15.31 o 
   2   8   9      344.29      396.53     28.84 o 
   4   8   9      171.60      172.71     19.51 o 
   6   8   9       59.43       74.66     16.29 o 
   8   8   9       50.85       48.74     16.80 o 
  10   8   9        0.49       32.70     35.42 o 
  -9   9   9       54.77       57.32     25.96 o 
  -7   9   9       93.16       79.57     20.78 o 
  -5   9   9       51.46       73.60     19.28 o 
  -3   9   9       13.28        5.53     12.20 o 
  -1   9   9      139.96      150.42     20.17 o 
   1   9   9      381.80      335.59     25.91 o 
   3   9   9       28.79       -3.83     14.21 o 
   5   9   9        0.74       -4.11     13.03 o 
   7   9   9        6.66      -15.41     14.16 o 
  -6  10   9     1366.45     1461.00     58.90 o 
  -4  10   9      411.50      428.35     53.81 o 
  -2  10   9      245.90      243.24     25.50 o 
   0  10   9      203.06      186.56     23.02 o 
   2  10   9       22.09       47.24     19.63 o 
   4  10   9     1189.00     1367.97     57.32 o 
   6  10   9       67.94       87.44     23.22 o 
  -1  11   9       85.63      103.26     26.59 o 
 -14   0  10       63.85       58.52     23.06 o 
 -12   0  10       11.15        9.54     16.38 o 
 -10   0  10     1625.18     1584.22     58.67 o 
  -8   0  10      548.59      538.68     31.30 o 
  -6   0  10     2070.30     2114.56     56.20 o 
  -4   0  10     3283.16     3665.31     57.11 o 
  -2   0  10     3147.37     3199.44     54.98 o 
   0   0  10     4072.55     4191.89    113.07 o 
   2   0  10     8214.89     8643.99    196.18 o 
   4   0  10     4147.56     4271.50     78.85 o 
   6   0  10     2292.87     2420.59     60.89 o 
   8   0  10      374.16      382.71     80.38 o 
  10   0  10     2168.49     2172.77     69.84 o 
  12   0  10     1139.65     1107.58     80.38 o 
 -15   1  10        0.74        1.67     15.91 o 
 -13   1  10      173.71      204.13     20.89 o 
 -11   1  10      124.62      121.04     16.26 o 
  -9   1  10      147.24      135.80     14.83 o 
  -7   1  10     1228.39     1199.06     31.24 o 
  -5   1  10       15.89       43.46      5.52 o 
  -3   1  10     1770.97     1511.81     23.97 o 
  -1   1  10      772.41      679.65     17.70 o 
   1   1  10     5440.31     5462.68     71.27 o 
   3   1  10       76.79      112.62      8.57 o 
   5   1  10     5585.10     5833.09     73.13 o 
   7   1  10     1081.51     1100.35     31.66 o 
   9   1  10     1392.20     1382.72     36.92 o 
  11   1  10      120.22      129.27     17.01 o 
  13   1  10      195.08      254.76     51.77 o 
 -14   2  10      188.08      204.51     27.06 o 
 -12   2  10       22.01       37.14     13.37 o 
 -10   2  10     1331.07     1451.72     40.13 o 
  -8   2  10      818.54      805.50     29.30 o 
  -6   2  10        0.40        4.05      5.72 o 
  -4   2  10      156.75      191.87     10.21 o 
  -2   2  10       87.00      103.33      9.64 o 
   0   2  10     3192.28     3300.89     37.88 o 
   2   2  10      690.71      728.41     17.40 o 
   4   2  10      898.06      863.77     25.56 o 
   6   2  10     2417.53     2361.71     43.58 o 
   8   2  10     1097.67     1135.02     36.63 o 
  10   2  10     2120.83     2073.30     47.96 o 
  12   2  10      276.36      276.10     55.86 o 
 -15   3  10      247.07      283.38     31.94 o 
 -13   3  10      154.32      170.28     24.53 o 
 -11   3  10      613.32      652.93     50.43 o 
  -9   3  10       81.99       57.79     12.49 o 
  -7   3  10      248.01      279.31     18.10 o 
  -5   3  10      200.76      217.40     12.04 o 
  -3   3  10     3495.09     3492.43     46.81 o 
  -1   3  10     1369.04     1357.30     24.07 o 
   1   3  10       57.12       65.74      6.86 o 
   3   3  10      309.34      339.10     12.69 o 
   5   3  10      344.73      325.88     16.31 o 
   7   3  10      226.36      261.39     17.59 o 
   9   3  10       80.44       94.59     17.41 o 
  11   3  10       21.63        0.66     13.65 o 
  13   3  10       36.60       36.78     36.78 o 
 -14   4  10       84.91       45.70     19.19 o 
 -12   4  10       21.25       21.03     14.78 o 
 -10   4  10      657.70      675.82     28.90 o 
  -8   4  10      375.87      389.34     24.66 o 
  -6   4  10     1408.96     1525.99     36.05 o 
  -4   4  10      255.84      280.21     15.08 o 
  -2   4  10     1504.05     1466.63     27.88 o 
   0   4  10     1438.73     1387.79     26.18 o 
   2   4  10      151.11      190.95     12.92 o 
   4   4  10      415.15      428.13     22.03 o 
   6   4  10      522.58      481.26     22.61 o 
   8   4  10       82.72      116.67     17.60 o 
  10   4  10      183.45      222.53     23.88 o 
  12   4  10       43.44       42.98     36.10 o 
  14   4  10       84.25       92.64     47.68 o 
 -13   5  10       38.24       81.51     19.56 o 
 -11   5  10      475.87      481.59     48.33 o 
  -9   5  10      203.38      215.13     19.58 o 
  -7   5  10     2458.90     2503.37     60.29 o 
  -5   5  10      566.13      586.90     27.51 o 
  -3   5  10     1221.77     1252.40     31.04 o 
  -1   5  10      782.75      787.72     21.42 o 
   1   5  10     2422.50     2358.15     44.18 o 
   3   5  10     1316.87     1236.02     32.23 o 
   5   5  10     4050.40     4023.83     75.82 o 
   7   5  10       56.74       53.06     15.43 o 
   9   5  10      200.01      199.60     23.64 o 
  11   5  10       24.12       31.72     22.89 o 
  13   5  10       21.06       36.78     39.51 o 
 -12   6  10      431.12      429.02     43.06 o 
 -10   6  10      386.04      424.29     41.56 o 
  -8   6  10       22.51       14.39     12.31 o 
  -6   6  10       12.03       13.74     10.11 o 
  -4   6  10       11.99        5.64      8.12 o 
  -2   6  10       27.54       30.44      9.72 o 
   0   6  10     1217.47     1185.01     32.78 o 
   2   6  10      479.82      518.45     27.33 o 
   4   6  10      906.67      907.24     52.00 o 
   6   6  10      424.96      472.33     66.07 o 
   8   6  10      304.16      307.31     27.96 o 
  10   6  10       11.66       17.77     16.55 o 
  12   6  10       67.14       46.27     26.77 o 
 -11   7  10      288.52      279.52     37.82 o 
  -9   7  10       26.07       41.22     18.77 o 
  -7   7  10       91.81       78.37     22.09 o 
  -5   7  10      100.47       98.42     14.86 o 
  -3   7  10      214.01      234.95     19.65 o 
  -1   7  10       82.23       59.53     15.96 o 
   1   7  10      342.37      311.53     21.19 o 
   3   7  10       13.32       14.02     11.82 o 
   5   7  10      318.68      284.57     38.17 o 
   7   7  10       39.29       54.28     17.61 o 
   9   7  10      964.63     1039.28     94.68 o 
  11   7  10       31.96       18.38     23.23 o 
 -10   8  10        6.12       -3.65     17.80 o 
  -8   8  10      634.64      655.28     68.12 o 
  -6   8  10      284.59      322.57     28.55 o 
  -4   8  10       81.98       95.49     16.72 o 
  -2   8  10     1830.10     1947.57     49.74 o 
   0   8  10      279.07      254.28     62.67 o 
   2   8  10      325.60      363.39     35.24 o 
   4   8  10      421.04      407.31     31.33 o 
   6   8  10      254.90      239.18     27.80 o 
   8   8  10      488.26      529.11     65.31 o 
  10   8  10       12.47      -17.71     32.70 o 
  -7   9  10        2.37       34.16     17.27 o 
  -5   9  10        5.93        8.73     18.77 o 
  -3   9  10       87.97       57.98     29.04 o 
  -1   9  10      682.52      682.80     41.60 o 
   1   9  10        0.32       17.43     19.90 o 
   3   9  10     1030.20      992.77     46.66 o 
   5   9  10        0.54        5.86     16.82 o 
   7   9  10      271.77      279.18     34.98 o 
  -6  10  10       21.21       52.93     25.80 o 
  -4  10  10        0.13       -9.10     19.73 o 
  -2  10  10       24.47       -2.73     17.22 o 
   0  10  10        0.84      -24.31     18.62 o 
   2  10  10        0.00       -6.74     18.98 o 
   4  10  10       71.49       97.71     25.14 o 
 -15   1  11       56.22       43.04     17.32 o 
 -13   1  11     1105.98     1163.27     41.15 o 
 -11   1  11      293.41      277.44     21.61 o 
  -9   1  11      162.81      159.47     15.95 o 
  -7   1  11       18.00       14.47      7.70 o 
  -5   1  11      271.77      266.78     11.49 o 
  -3   1  11     4001.80     3833.14     51.41 o 
  -1   1  11      117.64       93.32     13.49 o 
   1   1  11     5678.31     5266.40    102.17 o 
   3   1  11     3302.03     3337.43     76.10 o 
   5   1  11      155.56      233.42     51.77 o 
   7   1  11        1.18        9.32     12.01 o 
   9   1  11        0.10       19.25     17.71 o 
  11   1  11     1003.51      950.31     47.62 o 
 -14   2  11      182.51      214.07     23.80 o 
 -12   2  11      281.94      255.26     21.93 o 
 -10   2  11       34.46       23.49     11.33 o 
  -8   2  11      244.13      227.09     17.46 o 
  -6   2  11     1678.98     1749.19     32.97 o 
  -4   2  11     1400.19     1476.35     29.94 o 
  -2   2  11     1491.66     1493.61     28.94 o 
   0   2  11     1858.52     2105.47     44.82 o 
   2   2  11      450.51      339.56     56.54 o 
   4   2  11     1967.91     1812.98     55.85 o 
   6   2  11       28.56        0.74     10.47 o 
   8   2  11     1149.56     1214.17     49.55 o 
  10   2  11      783.42      675.22     39.46 o 
  12   2  11      260.74      222.06     42.23 o 
 -13   3  11      510.69      468.40     35.88 o 
 -11   3  11      219.54      256.23     21.36 o 
  -9   3  11     1838.73     1815.41     44.41 o 
  -7   3  11     1591.22     1638.10     38.88 o 
  -5   3  11     3157.61     3166.02     98.57 o 
  -3   3  11     6710.14     6644.89     80.54 o 
  -1   3  11     4666.33     4838.29     63.73 o 
   1   3  11     2667.32     2684.61     43.30 o 
   3   3  11      368.73      347.15     24.97 o 
   5   3  11     1475.42     1463.74     47.06 o 
   7   3  11       76.44      101.87     19.19 o 
   9   3  11     1356.86     1391.35     55.85 o 
  11   3  11      188.25      183.18     27.74 o 
 -14   4  11        0.32       -9.34     15.11 o 
 -12   4  11      570.39      471.49     34.00 o 
 -10   4  11     4255.87     4229.97     75.64 o 
  -8   4  11       24.23       40.23     11.34 o 
  -6   4  11    10611.52    10773.26    124.27 o 
  -4   4  11     5350.60     5404.80     73.50 o 
  -2   4  11      500.98      515.51     19.56 o 
   0   4  11      762.53      745.04     22.87 o 
   2   4  11       71.08       48.53     11.02 o 
   4   4  11      529.95      525.80     24.99 o 
   6   4  11     1063.37     1099.19     39.26 o 
   8   4  11      260.18      245.24     23.57 o 
  10   4  11      772.06      836.51     45.57 o 
  12   4  11        0.01      -10.90     24.52 o 
 -13   5  11        1.00       34.41     17.78 o 
 -11   5  11      521.73      528.72     50.12 o 
  -9   5  11     1050.57      954.27     33.99 o 
  -7   5  11     1111.94     1154.98     49.02 o 
  -5   5  11     5104.06     5066.38     86.71 o 
  -3   5  11       68.03       70.01     11.61 o 
  -1   5  11      704.06      741.74     30.68 o 
   1   5  11        2.36       15.20     13.21 o 
   3   5  11      111.28       94.03     16.38 o 
   5   5  11      126.89      131.68     17.24 o 
   7   5  11       23.62       27.55     14.22 o 
   9   5  11        0.51        6.12     13.32 o 
  11   5  11      576.75      573.54     66.75 o 
 -12   6  11      705.65      822.85     73.57 o 
 -10   6  11        9.54       -5.02     15.06 o 
  -8   6  11      121.31      155.97     24.55 o 
  -6   6  11      406.81      411.68     44.28 o 
  -4   6  11     2150.85     2287.19     55.31 o 
  -2   6  11     2604.87     2670.28     66.66 o 
   0   6  11        3.62       -2.42     12.59 o 
   2   6  11     3311.47     3208.97     70.21 o 
   4   6  11      109.99       97.45     17.41 o 
   6   6  11      575.24      512.64     32.11 o 
   8   6  11       48.90       56.95     17.18 o 
  10   6  11      111.78      123.98     23.82 o 
  12   6  11       43.06       69.48     39.51 o 
 -11   7  11      425.48      358.29     55.86 o 
  -9   7  11       67.89       64.03     29.97 o 
  -7   7  11      481.59      551.64     34.34 o 
  -5   7  11      507.67      522.06     52.27 o 
  -3   7  11       56.58       75.30     20.93 o 
  -1   7  11      154.43      149.69     20.03 o 
   1   7  11      315.74      263.06     31.50 o 
   3   7  11      335.45      393.83     28.87 o 
   5   7  11      647.55      704.94     36.55 o 
   7   7  11      168.71      150.84     22.37 o 
   9   7  11     1248.97     1238.43    145.77 o 
  11   7  11        4.63       19.07     35.42 o 
 -10   8  11        1.30        0.00     25.88 o 
  -8   8  11       17.37        0.00     24.52 o 
  -6   8  11      122.33      140.50     28.41 o 
  -4   8  11       93.31       97.77     32.70 o 
  -2   8  11       81.38       76.41     21.89 o 
   0   8  11      141.47      125.97     20.94 o 
   2   8  11       40.13       37.33     16.01 o 
   4   8  11       15.37       29.40     16.13 o 
   6   8  11      476.80      475.48     35.16 o 
   8   8  11      137.74      126.36     62.86 o 
  -7   9  11      100.59       87.62     27.44 o 
  -5   9  11       99.09      144.39     30.06 o 
  -3   9  11      276.35      321.77     37.53 o 
  -1   9  11       19.89        8.51     19.73 o 
   1   9  11      229.46      285.82     41.81 o 
   3   9  11      186.69      200.88     31.61 o 
   5   9  11        2.22        6.26     17.03 o 
   7   9  11        0.04      -12.33     16.24 o 
  -4  10  11       96.75       48.80     26.16 o 
  -2  10  11      444.67      447.77     38.48 o 
   0  10  11        2.81        7.05     21.66 o 
   2  10  11      856.11      991.13     50.01 o 
   4  10  11       41.18       48.32     22.95 o 
 -14   0  12      951.71     1027.20     79.02 o 
 -12   0  12      147.55      154.63     26.01 o 
 -10   0  12     1851.27     2137.50    100.81 o 
  -8   0  12     3399.64     3277.77    121.25 o 
  -6   0  12      115.71      110.35     25.88 o 
  -4   0  12      158.13      116.06     31.33 o 
  -2   0  12     3634.81     3765.48    108.99 o 
   0   0  12     1045.67     1077.60     54.49 o 
   2   0  12       13.45       49.04     19.07 o 
   4   0  12     1619.16     1576.22     73.57 o 
   6   0  12       42.54       46.32     21.80 o 
   8   0  12      300.80      363.74     44.96 o 
  10   0  12     1598.99     1638.88     87.19 o 
  12   0  12      521.76      683.89     65.39 o 
 -15   1  12      192.67      182.65     32.71 o 
 -13   1  12      134.63      131.97     22.51 o 
 -11   1  12       93.90       61.44     15.91 o 
  -9   1  12     1543.29     1577.82     47.40 o 
  -7   1  12      569.27      580.92     63.35 o 
  -5   1  12     2385.90     2439.68     43.01 o 
  -3   1  12      197.18      230.89     19.10 o 
  -1   1  12     2128.16     2148.06     96.73 o 
   1   1  12     2436.28     2383.69     61.65 o 
   3   1  12     5164.27     4989.32    153.94 o 
   5   1  12     7441.10     7448.48    340.58 o 
   7   1  12     1999.98     2061.26     65.02 o 
   9   1  12     3000.84     2984.71     83.74 o 
  11   1  12        7.07       24.45     17.80 o 
 -14   2  12        9.36        7.40     16.70 o 
 -12   2  12       55.11       68.34     21.46 o 
 -10   2  12      534.52      421.04     35.62 o 
  -8   2  12      485.30      358.96     23.80 o 
  -6   2  12      119.55      153.24     21.66 o 
  -4   2  12      732.71      736.54     26.12 o 
  -2   2  12      912.74      822.89     31.78 o 
   0   2  12     4666.62     4728.81     76.52 o 
   2   2  12       16.35       16.93      9.81 o 
   4   2  12      620.20      584.87     32.71 o 
   6   2  12        0.61      -13.00     10.47 o 
   8   2  12      106.44      106.35     20.69 o 
  10   2  12       15.42       32.70     18.30 o 
  12   2  12        1.76       -6.81     25.88 o 
 -13   3  12        0.45       -8.82     18.23 o 
 -11   3  12      358.06      306.12     26.45 o 
  -9   3  12      309.21      351.20     32.04 o 
  -7   3  12      738.88      725.07     30.74 o 
  -5   3  12      482.87      514.19     30.33 o 
  -3   3  12     1441.49     1454.57     38.77 o 
  -1   3  12      125.68      131.34     14.41 o 
   1   3  12      745.99      744.28     27.36 o 
   3   3  12      208.84      238.52     36.78 o 
   5   3  12     2121.59     2004.57     64.05 o 
   7   3  12      226.31      201.27     25.41 o 
   9   3  12       72.43       80.05     36.10 o 
  11   3  12        7.95      -14.11     14.91 o 
 -12   4  12        3.17       17.42     17.63 o 
 -10   4  12      361.73      349.15     32.02 o 
  -8   4  12      127.43      128.87     21.97 o 
  -6   4  12     3163.45     3167.51     64.39 o 
  -4   4  12     3234.60     3365.00     55.33 o 
  -2   4  12      135.10      128.26     30.46 o 
   0   4  12      619.64      639.97     34.43 o 
   2   4  12     1180.46     1125.30     47.20 o 
   4   4  12      319.67      226.52     25.96 o 
   6   4  12      546.39      473.40    111.71 o 
   8   4  12      472.89      476.38     93.32 o 
  10   4  12       10.41       14.75     16.84 o 
  12   4  12        7.65       -1.36     25.88 o 
 -13   5  12       27.51       21.80     19.27 o 
 -11   5  12        9.40       51.23     20.69 o 
  -9   5  12       21.87       32.50     13.82 o 
  -7   5  12      445.87      452.42     33.94 o 
  -5   5  12      107.36      143.47     17.27 o 
  -3   5  12       11.37       10.70      9.14 o 
  -1   5  12     2323.68     2362.29     46.28 o 
   1   5  12      688.49      535.15     89.91 o 
   3   5  12     1954.49     1915.16     66.45 o 
   5   5  12      328.67      357.09     32.97 o 
   7   5  12      106.32      102.54     22.62 o 
   9   5  12      349.75      383.65     37.57 o 
  11   5  12       32.58       24.24     18.77 o 
 -12   6  12      294.05      442.16     83.78 o 
 -10   6  12      140.84      137.86     25.80 o 
  -8   6  12      270.26      276.35     31.75 o 
  -6   6  12      153.38      167.23     20.15 o 
  -4   6  12      201.08      188.39     18.29 o 
  -2   6  12      636.76      742.99     27.77 o 
   0   6  12      373.37      374.27     40.37 o 
   2   6  12        8.88       35.72     12.70 o 
   4   6  12      208.09      206.58     28.85 o 
   6   6  12       51.51       38.56     21.12 o 
   8   6  12       39.02       53.86     22.62 o 
  10   6  12      356.66      417.85     41.24 o 
 -11   7  12       35.42       49.04     31.33 o 
  -9   7  12       13.38       36.31     25.20 o 
  -7   7  12       63.10       41.14     24.52 o 
  -5   7  12      109.09       94.16     21.66 o 
  -3   7  12       29.53       31.93     14.67 o 
  -1   7  12      134.25      125.87     19.27 o 
   1   7  12        0.55      -10.42     11.47 o 
   3   7  12       14.30       14.05     16.84 o 
   5   7  12        0.41        8.10     17.80 o 
   7   7  12       51.99       78.19     24.55 o 
   9   7  12       35.61       51.35     23.59 o 
  -8   8  12      597.35      569.45     64.03 o 
  -6   8  12       56.30       76.29     34.06 o 
  -4   8  12     1224.91     1272.42     80.38 o 
  -2   8  12      137.90      157.69     23.40 o 
   0   8  12        0.12       -5.82     13.01 o 
   2   8  12     1648.06     1725.80     57.62 o 
   4   8  12        1.05      -21.17     17.80 o 
   6   8  12     2134.96     2183.47     86.63 o 
   8   8  12      314.76      308.51     40.53 o 
  -7   9  12       69.48       77.65     39.51 o 
  -5   9  12        3.46       32.70     31.33 o 
  -3   9  12       97.70       53.05     24.44 o 
  -1   9  12      145.84      160.56     26.11 o 
   1   9  12       13.54      -11.22     15.02 o 
   3   9  12       17.57       26.64     17.81 o 
   5   9  12        0.86      -18.09     20.69 o 
  -2  10  12       71.79       84.46     30.83 o 
   0  10  12       45.10       43.85     20.24 o 
   2  10  12      199.58      214.16     45.64 o 
 -13   1  13      130.86      165.72     29.37 o 
 -11   1  13      145.75      152.95     26.48 o 
  -9   1  13      844.55      725.98     42.39 o 
  -7   1  13      101.73       99.45     20.69 o 
  -5   1  13     2542.49     2645.52     55.91 o 
  -3   1  13     1977.94     1837.18     43.10 o 
  -1   1  13     1063.95     1027.10     39.01 o 
   1   1  13      685.75      694.11     33.72 o 
   3   1  13      155.79      132.37     19.27 o 
   5   1  13      772.28      811.97     39.97 o 
   7   1  13     2153.09     2193.48     69.36 o 
   9   1  13      211.49      206.80     26.97 o 
  11   1  13     1187.05     1120.53     55.38 o 
 -14   2  13        2.22      -23.66     32.01 o 
 -12   2  13        7.91        6.61     19.19 o 
 -10   2  13     2461.81     2449.47    110.35 o 
  -8   2  13      137.74      140.80     23.59 o 
  -6   2  13      906.07      952.73     52.45 o 
  -4   2  13     2445.32     2361.98     49.88 o 
  -2   2  13       61.57       78.00     12.54 o 
   0   2  13      809.16      759.39     44.82 o 
   2   2  13      421.25      424.65     31.33 o 
   4   2  13        2.75       16.65     12.77 o 
   6   2  13        6.75        8.69     13.94 o 
   8   2  13      157.20      137.61     23.59 o 
  10   2  13        0.81       -1.36     21.12 o 
  12   2  13      470.69      422.03     39.46 o 
 -13   3  13      144.52      166.10     79.02 o 
 -11   3  13      143.45      202.41     30.33 o 
  -9   3  13      559.06      567.38     59.94 o 
  -7   3  13      106.36       98.11     21.19 o 
  -5   3  13     3854.05     3812.33    117.16 o 
  -3   3  13       41.40       31.56     11.75 o 
  -1   3  13     3672.50     3630.20     67.28 o 
   1   3  13       39.03       43.38     11.15 o 
   3   3  13     3258.91     3085.44     80.90 o 
   5   3  13      163.71      159.80     23.06 o 
   7   3  13     1642.12     1741.91    121.93 o 
   9   3  13       61.99       87.54     22.26 o 
  11   3  13      144.01      157.55     28.85 o 
 -12   4  13      662.90      644.38     70.84 o 
 -10   4  13       93.00      129.68     25.96 o 
  -8   4  13       10.64        3.41     15.41 o 
  -6   4  13      152.89      135.95     20.93 o 
  -4   4  13     1968.05     1903.20     48.18 o 
  -2   4  13     7982.57     8147.02    117.93 o 
   0   4  13      153.15      151.00     21.89 o 
   2   4  13     3622.66     3510.64     89.57 o 
   4   4  13     1960.57     1994.34     67.35 o 
   6   4  13        6.79       -0.58     18.39 o 
   8   4  13      464.94      429.49     37.00 o 
  10   4  13       57.00       39.44     20.69 o 
  12   4  13       44.75       91.28     38.15 o 
 -11   5  13       74.88       70.84     34.06 o 
  -9   5  13      132.85      154.29     27.34 o 
  -7   5  13      243.91      148.49     34.06 o 
  -5   5  13        0.01       22.25     14.35 o 
  -3   5  13     2809.65     2846.48     63.12 o 
  -1   5  13      671.04      670.50     29.95 o 
   1   5  13      723.89      512.65     49.73 o 
   3   5  13      657.32      612.53     38.93 o 
   5   5  13       17.39        1.13     13.75 o 
   7   5  13        6.60       23.08     16.29 o 
   9   5  13       65.35       64.26     42.91 o 
  11   5  13        0.12        1.66     19.31 o 
 -10   6  13       38.78       34.06     28.61 o 
  -8   6  13     1258.22     1265.63     57.31 o 
  -6   6  13     1020.01     1017.57     49.60 o 
  -4   6  13     2309.74     2284.05     71.65 o 
  -2   6  13       90.50       81.82     20.16 o 
   0   6  13      733.45      746.23     74.93 o 
   2   6  13      234.84      218.83     29.37 o 
   4   6  13       11.86        6.98     15.87 o 
   6   6  13      410.84      418.11     49.73 o 
   8   6  13      153.99      237.85     43.59 o 
  10   6  13      410.75      487.51     45.25 o 
  -9   7  13      289.80      344.67     54.49 o 
  -7   7  13       34.73       28.61     24.52 o 
  -5   7  13        0.45       -0.08     16.84 o 
  -3   7  13      486.44      451.03     81.06 o 
  -1   7  13      641.66      756.12     47.68 o 
   1   7  13      204.07      146.32     37.46 o 
   3   7  13      747.86      844.80     51.53 o 
   5   7  13        6.85       31.33     21.19 o 
   7   7  13       90.47       91.28     39.51 o 
   9   7  13       43.52       88.74     27.89 o 
  -6   8  13        3.27       27.25     29.97 o 
  -4   8  13       39.74       -8.17     31.33 o 
  -2   8  13       19.35       14.75     19.73 o 
   0   8  13       11.39       19.58     20.56 o 
   2   8  13       33.94       15.67     21.19 o 
   4   8  13      121.29       62.85     25.41 o 
   6   8  13       57.32       80.88     27.44 o 
   8   8  13       20.03       24.74     23.59 o 
  -5   9  13      329.96      324.23     58.58 o 
  -3   9  13       54.83       84.46     40.87 o 
  -1   9  13       51.04       38.25     24.82 o 
   1   9  13       33.26        0.36     21.53 o 
   3   9  13        8.91        3.38     22.09 o 
   5   9  13      107.06      134.19     39.51 o 
 -14   0  14        8.23      -17.71     29.97 o 
 -12   0  14       16.65        6.81     27.25 o 
 -10   0  14       41.32       29.97     25.88 o 
  -8   0  14      620.86      637.57     55.86 o 
  -6   0  14     4403.48     4144.21    141.68 o 
  -4   0  14        1.82       11.79     10.80 o 
  -2   0  14      232.39      198.90     28.61 o 
   0   0  14     3974.76     4032.50    125.33 o 
   2   0  14      288.71      239.77     35.42 o 
   4   0  14       58.51       70.84     25.88 o 
   6   0  14       74.22       35.42     23.16 o 
   8   0  14      370.39      299.71     44.96 o 
  10   0  14       25.67       59.94     31.33 o 
  12   0  14      998.77      956.36     77.65 o 
 -13   1  14        6.14      -18.46     19.19 o 
 -11   1  14      640.01      513.51     41.83 o 
  -9   1  14       13.32       27.25     17.34 o 
  -7   1  14     1134.51     1029.36     48.64 o 
  -5   1  14      939.42      868.54     32.43 o 
  -3   1  14     1654.55     1654.20     42.31 o 
  -1   1  14     5454.66     5412.20     87.30 o 
   1   1  14     2239.89     2322.50     65.51 o 
   3   1  14     2447.29     2356.84     69.36 o 
   5   1  14      678.89      597.24     39.51 o 
   7   1  14      324.79      338.85     31.79 o 
   9   1  14        7.65       -1.02     16.35 o 
  11   1  14      818.51      827.85     58.58 o 
 -12   2  14      357.23      368.18     39.01 o 
 -10   2  14       86.20       76.52     22.50 o 
  -8   2  14     2156.44     2209.63     73.69 o 
  -6   2  14     1121.14     1038.62     48.64 o 
  -4   2  14      283.20      296.54     20.56 o 
  -2   2  14     1958.91     1862.95     46.73 o 
   0   2  14      183.40      218.38     19.07 o 
   2   2  14      112.92      153.25     21.91 o 
   4   2  14      311.89      222.60     25.41 o 
   6   2  14      701.38      681.11     39.97 o 
   8   2  14      116.13      158.26     35.42 o 
  10   2  14      259.12      233.53     31.75 o 
  12   2  14        6.21       10.69     21.66 o 
 -13   3  14      446.91      428.30     86.51 o 
 -11   3  14        0.15       -5.18     17.26 o 
  -9   3  14      789.32      787.17     45.28 o 
  -7   3  14     1726.14     1605.54     61.56 o 
  -5   3  14       91.95       85.19     31.33 o 
  -3   3  14     1748.88     1793.01     46.35 o 
  -1   3  14       11.76        5.47      9.98 o 
   1   3  14      185.56      203.98     18.54 o 
   3   3  14      164.94      184.07     37.46 o 
   5   3  14      381.43      367.13     32.26 o 
   7   3  14      740.67      690.36     42.35 o 
   9   3  14      169.78      193.32     29.37 o 
  11   3  14        0.03       27.99     27.93 o 
 -12   4  14       12.84       -9.54     23.16 o 
 -10   4  14       13.16       25.45     18.23 o 
  -8   4  14        1.31        0.00     15.41 o 
  -6   4  14      389.95      431.86     49.04 o 
  -4   4  14      217.08      230.46     57.90 o 
  -2   4  14        1.07        5.35     10.47 o 
   0   4  14      167.58      143.94     17.41 o 
   2   4  14      553.91      535.85     37.97 o 
   4   4  14     1083.37     1112.28     51.48 o 
   6   4  14       32.19       20.31     18.39 o 
   8   4  14      103.96      109.15     41.55 o 
  10   4  14       18.08       12.89     18.62 o 
  12   4  14        0.66      -14.99     27.25 o 
 -11   5  14      282.73      212.52     47.68 o 
  -9   5  14      446.90      437.82    113.75 o 
  -7   5  14      779.02      764.27     61.30 o 
  -5   5  14       66.84       78.26     19.19 o 
  -3   5  14      246.27      266.15     22.72 o 
  -1   5  14      163.36      215.05     26.97 o 
   1   5  14      240.97      223.34     51.77 o 
   3   5  14      344.92      497.94     59.26 o 
   5   5  14        0.87       -8.60     13.75 o 
   7   5  14      782.17      864.18     49.60 o 
   9   5  14        0.31       -0.66     17.65 o 
  11   5  14      148.27      176.68     33.55 o 
 -10   6  14      326.96      310.61     53.13 o 
  -8   6  14     1757.26     1760.01    124.65 o 
  -6   6  14      162.35      166.05     26.92 o 
  -4   6  14     1495.35     1545.26     59.63 o 
  -2   6  14      361.23      416.29     49.04 o 
   0   6  14       39.27       19.70     17.80 o 
   2   6  14      141.20      139.46     36.78 o 
   4   6  14      232.52      199.79     47.00 o 
   6   6  14      232.13      224.09     32.01 o 
   8   6  14      600.81      658.60    118.52 o 
  10   6  14        0.01       14.71     20.61 o 
  -9   7  14      340.29      427.77     59.94 o 
  -7   7  14      240.87      160.76     39.51 o 
  -5   7  14       97.65      110.85     44.96 o 
  -3   7  14      196.86      273.87     38.83 o 
  -1   7  14       88.49      129.33     29.97 o 
   1   7  14       32.15       18.08     20.93 o 
   3   7  14      366.25      403.46     41.50 o 
   5   7  14       15.69       -9.24     17.65 o 
   7   7  14       31.71       61.10     24.82 o 
   9   7  14      207.01      170.27     32.37 o 
  -6   8  14        4.52      -31.33     27.25 o 
  -4   8  14      824.72     1140.27     87.19 o 
  -2   8  14      272.97      295.59     51.77 o 
   0   8  14     1771.90     1835.14    136.91 o 
   2   8  14       94.85      119.43     30.24 o 
   4   8  14      915.59      986.24     60.16 o 
   6   8  14        1.34       -3.34     21.13 o 
  -5   9  14       44.71       43.59     36.78 o 
  -3   9  14        0.06      -29.97     28.61 o 
  -1   9  14       75.15      101.51     31.75 o 
   1   9  14      160.85      179.94     37.00 o 
   3   9  14       11.93       39.38     26.16 o 
 -13   1  15      217.35      235.69     35.29 o 
 -11   1  15      325.20      451.08     42.35 o 
  -9   1  15       72.18       92.95     29.97 o 
  -7   1  15       72.00       60.61     22.48 o 
  -5   1  15       12.09       26.65     15.32 o 
  -3   1  15       43.17       19.41     11.26 o 
  -1   1  15      165.68      157.05     23.85 o 
   1   1  15     1009.08     1052.06     61.99 o 
   3   1  15      782.55      743.38     40.46 o 
   5   1  15     1962.98     1798.13     63.56 o 
   7   1  15      536.02      500.43    119.20 o 
   9   1  15      129.25      128.77     26.01 o 
  11   1  15       83.00       85.11     26.48 o 
 -12   2  15      872.84      868.33     53.46 o 
 -10   2  15      485.55      455.65     40.93 o 
  -8   2  15       38.95       59.82     20.56 o 
  -6   2  15       97.35       80.55     38.15 o 
  -4   2  15      550.82      561.68     38.95 o 
  -2   2  15     9623.27     9217.36    129.77 o 
   0   2  15      706.75      809.84     32.48 o 
   2   2  15     1294.70     1241.06     50.57 o 
   4   2  15      144.25      187.21     49.04 o 
   6   2  15       59.17       18.91     27.93 o 
   8   2  15      273.54      303.69     33.55 o 
  10   2  15        7.93       28.22     32.70 o 
  12   2  15      125.62       99.96     68.80 o 
 -11   3  15        0.04       -5.01     17.65 o 
  -9   3  15      314.89      262.14     37.46 o 
  -7   3  15      231.10      232.94     47.68 o 
  -5   3  15       37.32       19.07     13.49 o 
  -3   3  15      149.59      132.38     16.41 o 
  -1   3  15       13.35       22.83     11.75 o 
   1   3  15      590.98      606.71     28.72 o 
   3   3  15     1098.65      999.86     47.62 o 
   5   3  15     1264.29     1324.06     58.58 o 
   7   3  15     1903.29     1955.18     71.76 o 
   9   3  15      326.17      328.51     36.11 o 
  11   3  15      816.36      753.34     51.21 o 
 -12   4  15       10.84       16.35     20.43 o 
 -10   4  15      107.68       65.16     53.13 o 
  -8   4  15      625.50      566.11     75.61 o 
  -6   4  15       48.94       50.41     25.88 o 
  -4   4  15     1429.15     1423.20    113.07 o 
  -2   4  15      970.45     1019.92     37.45 o 
   0   4  15       26.72        5.71     18.39 o 
   2   4  15      128.85       86.51     21.19 o 
   4   4  15      129.21      128.01     43.59 o 
   6   4  15       72.66      109.63     24.55 o 
   8   4  15      314.36      337.77     96.73 o 
  10   4  15       14.18       21.48     20.69 o 
 -11   5  15       36.62       40.87     35.42 o 
  -9   5  15      186.32      207.81     65.39 o 
  -7   5  15      278.73      303.80     46.32 o 
  -5   5  15      838.68      803.77     94.00 o 
  -3   5  15      124.74      144.24     22.52 o 
  -1   5  15        3.22        2.45     14.35 o 
   1   5  15      207.81      238.83     61.30 o 
   3   5  15        7.51        1.19     15.06 o 
   5   5  15      301.85      272.56     33.22 o 
   7   5  15       22.61       36.69     21.66 o 
   9   5  15       12.53       45.52     23.06 o 
 -10   6  15       73.41       65.39     36.78 o 
  -8   6  15       27.16       31.27     21.13 o 
  -6   6  15       61.82       94.00     32.70 o 
  -4   6  15      661.11      648.40     61.99 o 
  -2   6  15      229.27      221.36     30.33 o 
   0   6  15      693.28      471.85     40.42 o 
   2   6  15       26.81       14.65     19.19 o 
   4   6  15     1445.16     1411.69     80.38 o 
   6   6  15      217.62      216.52     33.14 o 
   8   6  15      824.29      875.01     55.23 o 
  -9   7  15      178.83      188.00     49.04 o 
  -7   7  15       43.73       14.99     28.61 o 
  -5   7  15      153.73      160.68     83.10 o 
  -3   7  15      787.85      686.61     70.84 o 
  -1   7  15      563.76      596.50     84.46 o 
   1   7  15      193.56      165.70     30.33 o 
   3   7  15       34.25       14.39     19.31 o 
   5   7  15        7.81       -7.70     18.98 o 
   7   7  15      276.48      279.18     37.97 o 
  -4   8  15       31.52       55.86     35.42 o 
  -2   8  15      178.16      123.40     29.37 o 
   0   8  15        7.05       24.94     26.57 o 
   2   8  15        7.78       11.44     23.06 o 
   4   8  15       22.79       56.56     27.89 o 
   6   8  15        0.02       20.21     22.88 o 
  -3   9  15       17.79        2.72     32.70 o 
  -1   9  15      399.99      341.23     44.79 o 
   1   9  15        3.19      -11.17     23.85 o 
 -12   0  16      631.14      651.19     73.57 o 
 -10   0  16      387.84      282.00     47.68 o 
  -8   0  16     5202.43     4747.72    168.93 o 
  -4   0  16      202.17      223.43     25.19 o 
  -2   0  16     1040.67      986.33     61.30 o 
   0   0  16       66.72       51.77     24.52 o 
   2   0  16     4339.79     4266.82    143.04 o 
   4   0  16      829.86      796.96     61.30 o 
   6   0  16      106.86       69.48     28.61 o 
   8   0  16      527.14      453.66     55.86 o 
  10   0  16        2.58       -1.36     25.88 o 
  12   0  16       13.76       17.71     32.70 o 
 -11   1  16      320.54      351.75     39.01 o 
  -9   1  16       15.72        1.91     16.84 o 
  -7   1  16     1435.88     1444.80     75.61 o 
  -5   1  16      403.37      420.79     49.73 o 
  -3   1  16     2976.82     2979.10     68.32 o 
  -1   1  16      709.21      706.58     31.19 o 
   1   1  16     3793.44     3889.36     94.88 o 
   3   1  16        3.79       17.20     15.32 o 
   5   1  16     1630.02     1520.43    130.10 o 
   7   1  16      288.99      344.22     34.68 o 
   9   1  16      778.34      754.05     47.62 o 
  11   1  16        2.62      -10.22     18.98 o 
 -12   2  16       22.98       47.68     24.08 o 
 -10   2  16        1.77       -3.41     17.34 o 
  -8   2  16        0.06       -8.67     14.07 o 
  -6   2  16      291.67      287.08     31.79 o 
  -4   2  16     2162.03     2149.74     66.82 o 
  -2   2  16      208.48      217.78     20.70 o 
   0   2  16     4142.12     4028.45     78.13 o 
   2   2  16      414.15      331.54    100.81 o 
   4   2  16      208.75      173.71     39.51 o 
   6   2  16      107.99      105.32     23.47 o 
   8   2  16        1.50        8.17     17.34 o 
  10   2  16        6.08       13.36     20.16 o 
 -11   3  16       12.78       -5.21     21.12 o 
  -9   3  16       23.55       26.91     19.73 o 
  -7   3  16      321.18      285.17     32.58 o 
  -5   3  16      758.14      704.33     58.58 o 
  -3   3  16      141.33      132.17     17.52 o 
  -1   3  16      803.74      799.32     40.23 o 
   1   3  16      541.13      477.67     27.22 o 
   3   3  16       75.32       52.93     19.19 o 
   5   3  16        7.41        6.81     13.94 o 
   7   3  16       42.21       36.01     27.25 o 
   9   3  16      610.50      601.20     47.08 o 
  11   3  16        6.07      -13.79     19.96 o 
 -10   4  16        3.75       28.64     20.69 o 
  -8   4  16      708.13      625.46     79.02 o 
  -6   4  16       47.52       14.99     24.52 o 
  -4   4  16       26.00       27.32     23.16 o 
  -2   4  16        1.24       12.77     10.96 o 
   0   4  16      119.21       63.58     20.16 o 
   2   4  16      336.12      347.60     34.19 o 
   4   4  16       10.33       10.22     14.45 o 
   6   4  16        7.93        0.82     18.39 o 
   8   4  16       68.62       32.70     21.19 o 
  10   4  16       22.34      -10.90     18.30 o 
  -9   5  16       12.82       35.84     22.09 o 
  -7   5  16       33.27       -9.54     23.16 o 
  -5   5  16      718.16      753.98     43.82 o 
  -3   5  16      831.03      872.16     36.92 o 
  -1   5  16      173.75      160.55     25.96 o 
   1   5  16      893.15      961.18     51.06 o 
   3   5  16        1.36        1.76     16.29 o 
   5   5  16      345.37      341.67     48.36 o 
   7   5  16       10.81       37.91     27.93 o 
   9   5  16       17.03       37.26     23.59 o 
  -8   6  16        0.01        7.72     19.96 o 
  -6   6  16      185.26      219.34     42.23 o 
  -4   6  16      372.14      450.79     38.21 o 
  -2   6  16       25.82       -4.87     19.75 o 
   0   6  16      891.98     1006.98     54.42 o 
   2   6  16      279.44      258.00     34.64 o 
   4   6  16      115.76      137.47     33.38 o 
   6   6  16       91.97       53.40     24.55 o 
   8   6  16       47.08       66.36     26.77 o 
  -7   7  16      259.85      257.48     47.68 o 
  -5   7  16      397.17      348.76     54.49 o 
  -3   7  16      521.14      613.05     69.48 o 
  -1   7  16     1071.46     1071.64     71.52 o 
   1   7  16      489.87      494.54     46.24 o 
   3   7  16      168.96      220.77     36.45 o 
   5   7  16       14.11       47.23     25.53 o 
   7   7  16      128.81      119.67     29.45 o 
  -4   8  16       33.07        0.00     32.70 o 
  -2   8  16      939.43      931.83     89.91 o 
   0   8  16       18.56       28.56     24.55 o 
   2   8  16      288.52      312.53     42.35 o 
   4   8  16      410.86      430.30     51.77 o 
 -11   1  17      186.36      267.37     67.44 o 
  -9   1  17      122.88      152.91     49.73 o 
  -7   1  17      146.01      164.05     39.51 o 
  -5   1  17      289.94      316.83     33.14 o 
  -3   1  17        2.33        5.15     11.75 o 
  -1   1  17       92.29      137.43     19.87 o 
   1   1  17       68.99      138.44     24.08 o 
   3   1  17       22.43       27.21     17.65 o 
   5   1  17       60.58       49.37     21.80 o 
   7   1  17       24.76        4.25     15.87 o 
   9   1  17       76.12      117.29     27.74 o 
  11   1  17        0.97        3.65     22.50 o 
 -12   2  17      119.12      127.37     40.87 o 
 -10   2  17       80.69       62.11     26.57 o 
  -8   2  17      525.69      521.70     43.35 o 
  -6   2  17       40.22       42.03     19.75 o 
  -4   2  17     1392.21     1439.57     55.65 o 
  -2   2  17      181.42      166.51     19.33 o 
   0   2  17      363.00      394.89     27.24 o 
   2   2  17        0.03       -3.80     12.78 o 
   4   2  17       27.64       34.50     19.75 o 
   6   2  17      807.41      787.57     47.08 o 
   8   2  17      257.35      244.12     63.35 o 
  10   2  17       27.55       16.13     30.65 o 
 -11   3  17      239.53      273.23     36.61 o 
  -9   3  17      381.52      426.36     40.93 o 
  -7   3  17       78.35      118.44     25.96 o 
  -5   3  17      309.12      284.73     44.96 o 
  -3   3  17      297.19      326.49     25.42 o 
  -1   3  17      148.54      177.35     20.11 o 
   1   3  17      602.45      663.52     40.93 o 
   3   3  17      287.86      302.33     70.84 o 
   5   3  17      490.97      559.90    130.78 o 
   7   3  17       79.22       66.98     23.47 o 
   9   3  17      301.94      339.56     69.48 o 
 -10   4  17      812.47      770.05     52.49 o 
  -8   4  17        8.61       12.20     20.29 o 
  -6   4  17      113.36      117.16     36.78 o 
  -4   4  17       62.11       61.57     19.59 o 
  -2   4  17       40.13       47.83     16.34 o 
   0   4  17      158.72      166.14     26.92 o 
   2   4  17      173.96      233.06     33.38 o 
   4   4  17      259.73      303.75     66.07 o 
   6   4  17      582.77      554.99     45.25 o 
   8   4  17       68.57       36.41     37.46 o 
  -9   5  17      170.86      186.04     32.58 o 
  -7   5  17      114.81      152.58     39.51 o 
  -5   5  17       70.00       29.97     27.25 o 
  -3   5  17       61.05       69.48     21.53 o 
  -1   5  17       31.27       46.68     21.66 o 
   1   5  17      640.68      577.89     70.16 o 
   3   5  17       86.88       80.65     23.85 o 
   5   5  17      425.72      472.32     43.06 o 
   7   5  17       18.66       -8.39     18.23 o 
   9   5  17      137.70      117.94     29.27 o 
  -8   6  17       24.66       11.34     20.69 o 
  -6   6  17       69.86       54.49     32.70 o 
  -4   6  17      113.86      108.99     36.78 o 
  -2   6  17      714.44      775.11     48.58 o 
   0   6  17      225.92      233.26     34.19 o 
   2   6  17      349.16      401.10     41.29 o 
   4   6  17      442.17      408.81     42.66 o 
   6   6  17      335.77      411.42     65.39 o 
  -5   7  17       33.42       43.59     35.42 o 
  -3   7  17       44.88       13.62     31.33 o 
  -1   7  17       88.66       97.49     28.31 o 
   1   7  17      221.98      180.05     47.68 o 
   3   7  17        7.62       -8.17     20.23 o 
   5   7  17      206.12      209.88     36.11 o 
  -2   8  17       51.13       94.00     42.23 o 
   0   8  17       62.81       61.35     34.06 o 
   2   8  17        8.66        4.62     23.23 o 
 -10   0  18       95.30       99.45     39.51 o 
  -8   0  18       20.42       25.88     28.61 o 
  -6   0  18        3.09      -10.90     20.43 o 
  -2   0  18     3888.02     3808.75     97.17 o 
   0   0  18    11738.57    10694.30    265.65 o 
   2   0  18     4591.63     4461.63    153.94 o 
   4   0  18      859.97      722.04     64.03 o 
   6   0  18       61.28       32.70     28.61 o 
   8   0  18       96.33       38.15     31.33 o 
  10   0  18      247.58      237.05     51.77 o 
 -11   1  18        5.18       12.32     21.66 o 
  -9   1  18        0.34       17.39     23.16 o 
  -7   1  18      121.22       68.23     22.88 o 
  -5   1  18      185.39      190.98     43.59 o 
  -3   1  18      477.25      522.38     39.03 o 
  -1   1  18       92.62       83.61     17.00 o 
   1   1  18      134.15      115.71     23.06 o 
   3   1  18      460.31      445.15    115.12 o 
   5   1  18      222.30      218.88     31.21 o 
   7   1  18      339.78      449.13     65.39 o 
   9   1  18      330.69      328.09     99.45 o 
 -10   2  18      344.43      270.14     36.61 o 
  -8   2  18        3.57        1.51     17.02 o 
  -6   2  18     1136.41     1146.69     79.70 o 
  -4   2  18      252.45      264.75     28.85 o 
  -2   2  18      439.80      368.68     28.06 o 
   0   2  18       14.24        5.77     12.20 o 
   2   2  18       51.84       20.23     18.62 o 
   4   2  18      743.21      745.01     84.46 o 
   6   2  18        4.02       15.65     17.80 o 
   8   2  18      148.89      134.01     28.90 o 
  10   2  18      124.99      133.15     32.00 o 
  -9   3  18      250.23      252.30     35.64 o 
  -7   3  18      205.61      222.99     33.22 o 
  -5   3  18     1409.68     1636.16     94.00 o 
  -3   3  18       65.89       88.01     21.53 o 
  -1   3  18       70.17      118.78     19.97 o 
   1   3  18       21.47        4.62     15.87 o 
   3   3  18      418.24      365.05     36.45 o 
   5   3  18       32.39       77.57     24.52 o 
   7   3  18      186.41      179.97     39.51 o 
   9   3  18        0.77        3.41     21.19 o 
 -10   4  18      122.09      165.63     31.75 o 
  -8   4  18        2.69        9.54     21.19 o 
  -6   4  18        0.01      -31.33     23.16 o 
  -4   4  18      148.29      166.92     26.01 o 
  -2   4  18      178.65      212.45     29.56 o 
   0   4  18     1087.77     1030.53     53.46 o 
   2   4  18       69.06       75.68     29.29 o 
   4   4  18       95.32      171.49     34.06 o 
   6   4  18      160.55      189.32     60.62 o 
   8   4  18       98.65       86.94     29.37 o 
  -7   5  18      322.45      270.83     47.00 o 
  -5   5  18      299.69      370.55     51.77 o 
  -3   5  18      113.67      153.94     38.15 o 
  -1   5  18      174.44      186.80     28.90 o 
   1   5  18        0.12       -2.69     17.26 o 
   3   5  18       62.11       67.66     25.53 o 
   5   5  18      357.83      373.68     42.25 o 
   7   5  18      120.35       85.03     27.89 o 
  -6   6  18      415.07      449.57     59.94 o 
  -4   6  18        9.04       36.78     31.33 o 
  -2   6  18        3.46       -7.53     19.19 o 
   0   6  18        7.90      -10.90     19.27 o 
   2   6  18       80.35       89.15     27.44 o 
   4   6  18       72.16       82.08     26.77 o 
   6   6  18        5.54        7.49     19.27 o 
  -3   7  18      653.30      681.17     74.93 o 
  -1   7  18      121.44      185.43     35.60 o 
   1   7  18      412.08      403.41     74.93 o 
   3   7  18       65.49       48.56     24.87 o 
  -9   1  19      565.10      448.21     61.30 o 
  -7   1  19      314.73      310.30     36.61 o 
  -5   1  19        8.09       23.01     17.80 o 
  -3   1  19       42.93       39.59     14.68 o 
  -1   1  19      126.75      143.43     20.42 o 
   1   1  19       13.14       41.04     19.59 o 
   3   1  19     1075.91     1165.11     68.12 o 
   5   1  19      113.59      110.66     26.77 o 
   7   1  19      201.17      230.97     43.59 o 
   9   1  19        0.01      -10.93     20.69 o 
 -10   2  19      266.60      303.20     50.41 o 
  -8   2  19      397.78      411.95     42.35 o 
  -6   2  19      943.86      881.43     76.29 o 
  -4   2  19      161.90      115.80     35.42 o 
  -2   2  19       43.41       67.56     17.55 o 
   0   2  19        4.26       -1.65     13.42 o 
   2   2  19      585.12      617.78     45.75 o 
   4   2  19      584.48      546.86    141.00 o 
   6   2  19      349.44      376.22     39.90 o 
   8   2  19        0.11       19.07     22.16 o 
  -9   3  19       74.93       49.46     25.51 o 
  -7   3  19        8.07       28.46     21.28 o 
  -5   3  19      210.65      227.51     44.96 o 
  -3   3  19        6.75       -1.89     14.91 o 
  -1   3  19      641.07      661.77     39.57 o 
   1   3  19        9.25       24.52     20.16 o 
   3   3  19      952.80      979.86     54.42 o 
   5   3  19       48.60       15.65     20.90 o 
   7   3  19      400.37      403.01     42.35 o 
  -8   4  19      196.82      173.42     32.17 o 
  -6   4  19      567.07      523.14     62.67 o 
  -4   4  19        7.35       15.52     17.26 o 
  -2   4  19      893.10      921.96     40.79 o 
   0   4  19      178.81      239.28     33.14 o 
   2   4  19      131.46      112.75     35.42 o 
   4   4  19      100.81       62.19     24.44 o 
   6   4  19        1.02       -2.14     20.16 o 
  -7   5  19      225.08      225.04     50.41 o 
  -5   5  19      213.73      168.93     40.87 o 
  -3   5  19      190.62      178.47     42.23 o 
  -1   5  19      899.94     1058.93     98.77 o 
   1   5  19      110.51       92.74     26.77 o 
   3   5  19      239.41      223.33     49.73 o 
   5   5  19      120.56      168.65     33.67 o 
  -4   6  19      204.87      256.12     49.04 o 
  -2   6  19       31.95       91.28     38.15 o 
   0   6  19       44.04       43.94     26.57 o 
   2   6  19        8.93       13.23     22.88 o 
   4   6  19      232.30      228.52     70.84 o 
  -1   7  19        0.04       10.61     22.88 o 
   1   7  19       37.26       24.08     23.59 o 
  -8   0  20      337.02      508.15     65.39 o 
  -6   0  20      454.39      568.09     66.75 o 
  -2   0  20      102.77      121.57     24.82 o 
   0   0  20       37.67        5.45     24.52 o 
   2   0  20      271.37      245.22     46.32 o 
   4   0  20      251.25      232.96     49.04 o 
   6   0  20      419.56      414.15     58.58 o 
   8   0  20      372.34      362.38     62.67 o 
  -9   1  20       89.16       82.50     25.53 o 
  -7   1  20       10.00       -9.54     17.34 o 
  -5   1  20      401.95      276.55     47.68 o 
  -3   1  20      172.93      220.66     24.87 o 
  -1   1  20       15.30        9.84     13.57 o 
   1   1  20      176.76      204.83     30.33 o 
   3   1  20       94.48       64.11     49.73 o 
   5   1  20       81.19      104.82     27.89 o 
   7   1  20       41.62       46.57     29.29 o 
  -8   2  20       20.52       34.67     23.47 o 
  -6   2  20       25.43       78.06     31.33 o 
  -4   2  20       97.42      105.26     24.55 o 
  -2   2  20      374.35      402.85     32.98 o 
   0   2  20        0.11        6.20     15.31 o 
   2   2  20      626.60      768.16     52.45 o 
   4   2  20      370.24      322.24     38.50 o 
   6   2  20       38.39       23.25     21.53 o 
   8   2  20       81.89       97.56     38.15 o 
  -7   3  20       32.33       15.08     21.66 o 
  -5   3  20       23.31       44.05     21.66 o 
  -3   3  20      958.05      934.47     50.57 o 
  -1   3  20      638.41      672.10    102.00 o 
   1   3  20      105.14       97.30     26.37 o 
   3   3  20      268.10      310.56     38.04 o 
   5   3  20        0.49       -0.95     20.56 o 
   7   3  20       25.64       47.47     29.97 o 
  -6   4  20       22.09       29.97     23.12 o 
  -4   4  20       12.82        4.09     25.88 o 
  -2   4  20      277.65      250.67     46.32 o 
   0   4  20      229.53      293.10     37.08 o 
   2   4  20       79.00       91.28     27.94 o 
   4   4  20       57.95       73.61     27.89 o 
   6   4  20      131.45      136.64     30.24 o 
  -5   5  20       21.07       17.71     29.97 o 
  -3   5  20       23.05       21.80     28.61 o 
  -1   5  20      185.54      248.39     35.07 o 
   1   5  20       26.38        7.48     21.66 o 
   3   5  20      238.48      235.53     37.53 o 
   5   5  20       65.60       50.65     24.55 o 
  -2   6  20      723.17      873.25     84.46 o 
   0   6  20       10.75       20.35     23.59 o 
   2   6  20      316.53      399.21     45.69 o 
  -7   1  21      470.96      471.40     45.28 o 
  -5   1  21      223.00      189.79     36.78 o 
  -3   1  21      190.73      152.08     28.11 o 
  -1   1  21      109.98      123.94     21.20 o 
   1   1  21      112.92      146.30     23.16 o 
   3   1  21       34.14       70.50     26.77 o 
   5   1  21        0.14        5.96     21.66 o 
   7   1  21       23.23       13.59     21.13 o 
  -6   2  21      250.90      254.80     37.08 o 
  -4   2  21      296.50      303.91     37.97 o 
  -2   2  21      479.21      474.86     48.63 o 
   0   2  21     1260.35     1177.94     60.26 o 
   2   2  21     1751.66     1499.26     67.91 o 
   4   2  21      303.29      245.79     36.57 o 
   6   2  21      332.52      392.83     42.35 o 
  -7   3  21       17.95      -12.94     19.27 o 
  -5   3  21      184.86      229.90     35.60 o 
  -3   3  21        9.30       39.48     21.66 o 
  -1   3  21      188.46      184.03     31.30 o 
   1   3  21      184.19      169.80     31.30 o 
   3   3  21      147.68      160.41     49.04 o 
   5   3  21      252.93      317.49     40.42 o 
  -4   4  21      225.50      245.22     49.04 o 
  -2   4  21        6.84       12.26     29.97 o 
   0   4  21       27.30       28.89     25.88 o 
   2   4  21      236.73      282.16     60.62 o 
   4   4  21        8.92        0.55     22.62 o 
  -3   5  21      387.94      366.47     57.22 o 
  -1   5  21      123.69      151.25     32.26 o 
   1   5  21       17.37       28.03     23.16 o 
  -6   0  22        8.12       23.16     29.97 o 
  -4   0  22      502.52      553.11     68.12 o 
  -2   0  22      224.41      173.57     29.68 o 
   0   0  22      382.25      573.54     65.39 o 
   2   0  22        8.74       31.33     35.42 o 
   4   0  22      530.90      610.32     73.57 o 
  -5   1  22        0.57      -15.13     18.23 o 
  -3   1  22        1.19        5.82     17.80 o 
  -1   1  22      107.64      133.65     23.42 o 
   1   1  22      129.72      130.09     23.61 o 
   3   1  22       26.43        4.03     22.62 o 
   5   1  22      321.71      345.26     42.25 o 
  -6   2  22        5.56        5.95     18.39 o 
  -4   2  22      248.32      283.05     37.57 o 
  -2   2  22       53.38        2.13     18.77 o 
   0   2  22        1.85       -9.60     20.69 o 
   2   2  22       89.64       69.90     35.42 o 
   4   2  22      164.44      175.23     33.22 o 
  -5   3  22      218.68      190.88     32.75 o 
  -3   3  22      338.13      415.51     59.94 o 
  -1   3  22       52.57      110.90     28.41 o 
   1   3  22        2.11       27.80     22.26 o 
   3   3  22       82.17       99.79     28.47 o 
  -2   4  22       19.17       28.61     34.06 o 
   0   4  22      250.32      263.52     39.51 o 
  -3   1  23        5.04       13.65     22.50 o 
  -1   1  23       97.89       93.90     22.63 o 
   1   1  23      115.82      106.20     30.06 o 
   3   1  23       85.75       44.21     30.65 o 
  -2   2  23        5.18      -10.39     19.19 o 
   0   2  23      139.95      133.89     31.03 o 
   2   2  23       62.18      102.00     30.65 o 
                                                 
